# Supplementary material for: D- and L-lactate consumers are taxonomically, biochemically, and energetically different
Source: ISME Commun. 2026 Jun 26;6(1):ycag180. doi: 10.1093/ismeco/ycag180 (PMC13411273; doi:10.1093/ismeco/ycag180)
Supplement: Supplementary_material_ycag180 [file supplementary_material_ycag180.zip]

Archive with 2 entries (2 files):
- Supplementary_Information_v8_ycag180.docx
- Supplementary_Table_1-v7_ycag180.xlsx
