# Supplementary material for: D- and L-lactate consumers are taxonomically, biochemically, and energetically different
Source: ISME Commun. 2026 Jun 26;6(1):ycag180. doi: 10.1093/ismeco/ycag180 (PMC13411273; doi:10.1093/ismeco/ycag180)
Supplement: Supplementary_material_ycag180 [file supplementary_material_ycag180.zip › Supplementary_Table_1-v7_ycag180.xlsx]

## Sheet: a) Ajens
taxon_short_name	prokka_seqid	prokka_source	prokka_type	prokka_start	prokka_end	prokka_score	prokka_strand	prokka_frame	prokka_locus_tag	prokka_att_Name	prokka_att_product	prokka_att_eC_number	prokka_att_db_xref	prokka_att_inference	prokka_contig_prefix	bv_contig_id	bv_feature_id	bv_type	bv_location	bv_start	bv_end	bv_function	bv_plfam	bv_pgfam	bv_figfam	bv_evidence_codes	pgap_seqid	delta_start	delta_end	pgap_source	pgap_type	pgap_start	pgap_end	pgap_score	pgap_frame	pgap_locus_tag	pgap_att_Name	pgap_att_gene	pgap_att_product	pgap_att_Ontology_term	pgap_att_go_function	pgap_att_go_process	pgap_att_Note	pgap_contig_prefix
Ajens	gnl|ENA|NIOKKJBH_1	Prodigal:002006	CDS	925	1113	.	-	0	NIOKKJBH_00001	NA	hypothetical protein	NA	NA	ab initio prediction:Prodigal:002006	gnl|ENA|NIOKKJBH	R3_16_12__contig_1	fig|1122997.9.peg.2	CDS	R3_16_12__contig_1_1113-189	925	1113	hypothetical protein	NA	PGF_10463555	NA	NA	ENA:NIOKKJBH_1	0	0	Protein Homology	CDS	925	1113	.	0	pgaptmp_000002	extdb:pgaptmp_000002	NA	helix-turn-helix transcriptional regulator	GO:0006355,GO:0003677,GO:0003700	DNA binding|0003677||IEA,DNA-binding transcription factor activity|0003700||IEA	regulation of DNA-templated transcription|0006355||IEA	NA	ENA:NIOKKJBH
Ajens	gnl|ENA|NIOKKJBH_1	Prodigal:002006	CDS	2787	3713	.	+	0	NIOKKJBH_00004	NA	IS3 family transposase ISBli28	NA	NA	ab initio prediction:Prodigal:002006,similar to AA sequence:ISfinder:ISBli28	gnl|ENA|NIOKKJBH	R3_16_12__contig_1	fig|1122997.9.peg.5	CDS	R3_16_12__contig_1_2787+927	2787	3713	Transposase	PLF_1912215_00004646	PGF_09978608	NA	NA	ENA:NIOKKJBH_1	35	0	Protein Homology	CDS	2752	3713	.	2	pgaptmp_000004	extdb:pgaptmp_000004	NA	IS3 family transposase	GO:0004803	transposase activity|0004803||IEA	NA	programmed frameshift	ENA:NIOKKJBH
Ajens	gnl|ENA|NIOKKJBH_1	Prodigal:002006	CDS	4523	5257	.	+	0	NIOKKJBH_00006	NA	hypothetical protein	NA	NA	ab initio prediction:Prodigal:002006	gnl|ENA|NIOKKJBH	R3_16_12__contig_1	fig|1122997.9.peg.7	CDS	R3_16_12__contig_1_4523+735	4523	5257	hypothetical protein	PLF_1912215_00004304	PGF_02906259	NA	NA	ENA:NIOKKJBH_1	0	0	GeneMarkS-2+	CDS	4523	5257	.	0	pgaptmp_000006	extdb:pgaptmp_000006	NA	hypothetical protein	NA	NA	NA	NA	ENA:NIOKKJBH
Ajens	gnl|ENA|NIOKKJBH_1	Prodigal:002006	CDS	5326	7908	.	-	0	NIOKKJBH_00007	clpB_1	Chaperone protein ClpB	NA	COG:COG0542	ab initio prediction:Prodigal:002006,similar to AA sequence:UniProtKB:Q7WSY8	gnl|ENA|NIOKKJBH	R3_16_12__contig_1	fig|1122997.9.peg.8	CDS	R3_16_12__contig_1_7908-2583	5326	7908	Chaperone protein ClpB (ATP-dependent unfoldase)	PLF_1912215_00000082	PGF_00529632	NA	NA	ENA:NIOKKJBH_1	0	0	Protein Homology	CDS	5326	7908	.	0	pgaptmp_000007	extdb:pgaptmp_000007	clpB	ATP-dependent chaperone ClpB	GO:0009408,GO:0042026,GO:0005737	NA	response to heat|0009408||IEA,protein refolding|0042026||IEA	NA	ENA:NIOKKJBH
Ajens	gnl|ENA|NIOKKJBH_1	Prodigal:002006	CDS	8276	9043	.	+	0	NIOKKJBH_00008	NA	hypothetical protein	NA	NA	ab initio prediction:Prodigal:002006	gnl|ENA|NIOKKJBH	R3_16_12__contig_1	fig|1122997.9.peg.9	CDS	R3_16_12__contig_1_8276+768	8276	9043	hypothetical protein	NA	PGF_05595858	NA	NA	ENA:NIOKKJBH_1	0	0	GeneMarkS-2+	CDS	8276	9043	.	0	pgaptmp_000008	extdb:pgaptmp_000008	NA	hypothetical protein	NA	NA	NA	NA	ENA:NIOKKJBH
Ajens	gnl|ENA|NIOKKJBH_1	Prodigal:002006	CDS	9167	10090	.	+	0	NIOKKJBH_00009	NA	hypothetical protein	NA	NA	ab initio prediction:Prodigal:002006	gnl|ENA|NIOKKJBH	R3_16_12__contig_1	fig|1122997.9.peg.10	CDS	R3_16_12__contig_1_9167+924	9167	10090	Two-component system sensor histidine kinase	NA	PGF_12942104	NA	NA	ENA:NIOKKJBH_1	24	0	Protein Homology	CDS	9191	10090	.	0	pgaptmp_000009	extdb:pgaptmp_000009	NA	sensor histidine kinase	GO:0007165,GO:0000155,GO:0004673,GO:0005524	phosphorelay sensor kinase activity|0000155||IEA,protein histidine kinase activity|0004673||IEA,ATP binding|0005524||IEA	signal transduction|0007165||IEA	NA	ENA:NIOKKJBH
Ajens	gnl|ENA|NIOKKJBH_1	Prodigal:002006	CDS	10093	10752	.	+	0	NIOKKJBH_00010	nreC_1	Oxygen regulatory protein NreC	NA	COG:COG2197	ab initio prediction:Prodigal:002006,similar to AA sequence:UniProtKB:Q7WZY4	gnl|ENA|NIOKKJBH	R3_16_12__contig_1	fig|1122997.9.peg.11	CDS	R3_16_12__contig_1_10093+660	10093	10752	Two-component transcriptional response regulator, LuxR family	PLF_1912215_00004303	PGF_09666309	NA	NA	ENA:NIOKKJBH_1	6	0	Protein Homology	CDS	10087	10752	.	0	pgaptmp_000010	extdb:pgaptmp_000010	NA	response regulator	GO:0000160	NA	phosphorelay signal transduction system|0000160||IEA	NA	ENA:NIOKKJBH
Ajens	gnl|ENA|NIOKKJBH_1	Prodigal:002006	CDS	10975	11496	.	+	0	NIOKKJBH_00011	NA	hypothetical protein	NA	NA	ab initio prediction:Prodigal:002006	gnl|ENA|NIOKKJBH	R3_16_12__contig_1	fig|1122997.9.peg.12	CDS	R3_16_12__contig_1_10975+522	10975	11496	hypothetical protein	PLF_1912215_00004302	PGF_00790522	NA	NA	ENA:NIOKKJBH_1	0	0	Protein Homology	CDS	10975	11496	.	0	pgaptmp_000011	extdb:pgaptmp_000011	NA	DUF308 domain-containing protein	NA	NA	NA	NA	ENA:NIOKKJBH
Ajens	gnl|ENA|NIOKKJBH_1	Prodigal:002006	CDS	11559	12668	.	+	0	NIOKKJBH_00012	NA	hypothetical protein	NA	NA	ab initio prediction:Prodigal:002006	gnl|ENA|NIOKKJBH	R3_16_12__contig_1	fig|1122997.9.peg.13	CDS	R3_16_12__contig_1_11559+1110	11559	12668	trypsin-like serine protease	PLF_1912215_00004301	PGF_00675528	NA	NA	ENA:NIOKKJBH_1	0	0	Protein Homology	CDS	11559	12668	.	0	pgaptmp_000012	extdb:pgaptmp_000012	NA	S1C family serine protease	GO:0006508,GO:0004252,GO:0005515	serine-type endopeptidase activity|0004252||IEA,protein binding|0005515||IEA	proteolysis|0006508||IEA	NA	ENA:NIOKKJBH
Ajens	gnl|ENA|NIOKKJBH_1	Prodigal:002006	CDS	13047	14876	.	+	0	NIOKKJBH_00013	dnaK_1	Chaperone protein DnaK	NA	COG:COG0443	ab initio prediction:Prodigal:002006,similar to AA sequence:UniProtKB:A0QQC8	gnl|ENA|NIOKKJBH	R3_16_12__contig_1	fig|1122997.9.peg.14	CDS	R3_16_12__contig_1_13047+1830	13047	14876	Chaperone protein DnaK	PLF_1912215_00000081	PGF_10357457	NA	NA	ENA:NIOKKJBH_1	0	0	Protein Homology	CDS	13047	14876	.	0	pgaptmp_000013	extdb:pgaptmp_000013	dnaK	molecular chaperone DnaK	GO:0006457,GO:0005524,GO:0016887	ATP binding|0005524||IEA,ATP hydrolysis activity|0016887||IEA	protein folding|0006457||IEA	NA	ENA:NIOKKJBH
Ajens	gnl|ENA|NIOKKJBH_1	Prodigal:002006	CDS	15037	15606	.	+	0	NIOKKJBH_00014	grpE_1	Protein GrpE	NA	NA	ab initio prediction:Prodigal:002006,protein motif:HAMAP:MF_01151	gnl|ENA|NIOKKJBH	R3_16_12__contig_1	fig|1122997.9.peg.15	CDS	R3_16_12__contig_1_15037+570	15037	15606	Heat shock protein GrpE	PLF_1912215_00000386	PGF_03751823	NA	NA	ENA:NIOKKJBH_1	0	0	Protein Homology	CDS	15037	15606	.	0	pgaptmp_000014	extdb:pgaptmp_000014	grpE	nucleotide exchange factor GrpE	GO:0006457,GO:0000774,GO:0042803,GO:0051087	adenyl-nucleotide exchange factor activity|0000774||IEA,protein homodimerization activity|0042803||IEA,protein-folding chaperone binding|0051087||IEA	protein folding|0006457||IEA	NA	ENA:NIOKKJBH
Ajens	gnl|ENA|NIOKKJBH_1	Prodigal:002006	CDS	15603	16700	.	+	0	NIOKKJBH_00015	dnaJ1_1	Chaperone protein DnaJ 1	NA	COG:COG0484	ab initio prediction:Prodigal:002006,similar to AA sequence:UniProtKB:P9WNV9	gnl|ENA|NIOKKJBH	R3_16_12__contig_1	fig|1122997.9.peg.16	CDS	R3_16_12__contig_1_15603+1098	15603	16700	Chaperone protein DnaJ	PLF_1912215_00003466	PGF_10301134	NA	NA	ENA:NIOKKJBH_1	0	0	Protein Homology	CDS	15603	16700	.	0	pgaptmp_000015	extdb:pgaptmp_000015	NA	DnaJ C-terminal domain-containing protein	NA	NA	NA	NA	ENA:NIOKKJBH
Ajens	gnl|ENA|NIOKKJBH_1	Prodigal:002006	CDS	16702	17121	.	+	0	NIOKKJBH_00016	NA	hypothetical protein	NA	NA	ab initio prediction:Prodigal:002006	gnl|ENA|NIOKKJBH	R3_16_12__contig_1	fig|1122997.9.peg.17	CDS	R3_16_12__contig_1_16702+420	16702	17121	HspR, transcriptional repressor of DnaK operon	PLF_1912215_00004300	PGF_02905798	NA	NA	ENA:NIOKKJBH_1	0	0	Protein Homology	CDS	16702	17121	.	0	pgaptmp_000016	extdb:pgaptmp_000016	NA	MerR family transcriptional regulator	GO:0006355,GO:0003677	DNA binding|0003677||IEA	regulation of DNA-templated transcription|0006355||IEA	NA	ENA:NIOKKJBH
Ajens	gnl|ENA|NIOKKJBH_1	Prodigal:002006	CDS	18784	19884	.	+	0	NIOKKJBH_00017	NA	Putative transport protein	NA	COG:COG0628	ab initio prediction:Prodigal:002006,similar to AA sequence:UniProtKB:P9WFM5	gnl|ENA|NIOKKJBH	R3_16_12__contig_1	fig|1122997.9.peg.19	CDS	R3_16_12__contig_1_18784+1101	18784	19884	hypothetical protein	PLF_1912215_00003614	PGF_07623294	NA	NA	ENA:NIOKKJBH_1	0	0	Protein Homology	CDS	18784	19884	.	0	pgaptmp_000019	extdb:pgaptmp_000019	NA	AI-2E family transporter	GO:0055085,GO:1905887,GO:0015562	efflux transmembrane transporter activity|0015562||IEA	transmembrane transport|0055085||IEA,autoinducer AI-2 transmembrane transport|1905887||IEA	NA	ENA:NIOKKJBH
Ajens	gnl|ENA|NIOKKJBH_1	Prodigal:002006	CDS	19958	20824	.	-	0	NIOKKJBH_00018	NA	hypothetical protein	NA	NA	ab initio prediction:Prodigal:002006	gnl|ENA|NIOKKJBH	R3_16_12__contig_1	fig|1122997.9.peg.20	CDS	R3_16_12__contig_1_20824-867	19958	20824	hypothetical protein	PLF_1912215_00004299	PGF_00117340	NA	NA	ENA:NIOKKJBH_1	0	0	GeneMarkS-2+	CDS	19958	20824	.	0	pgaptmp_000020	extdb:pgaptmp_000020	NA	hypothetical protein	NA	NA	NA	NA	ENA:NIOKKJBH
Ajens	gnl|ENA|NIOKKJBH_1	Prodigal:002006	CDS	20922	21134	.	-	0	NIOKKJBH_00019	NA	hypothetical protein	NA	NA	ab initio prediction:Prodigal:002006	gnl|ENA|NIOKKJBH	R3_16_12__contig_1	fig|1122997.9.peg.21	CDS	R3_16_12__contig_1_21134-213	20922	21134	Permease of the drug/metabolite transporter (DMT) superfamily	PLF_1912215_00004575	PGF_07201805	NA	NA	ENA:NIOKKJBH_1	0	0	Protein Homology	CDS	20922	21134	.	0	pgaptmp_000021	extdb:pgaptmp_000021	NA	EamA family transporter	GO:0016020	NA	NA	NA	ENA:NIOKKJBH
Ajens	gnl|ENA|NIOKKJBH_1	Prodigal:002006	CDS	21137	21847	.	-	0	NIOKKJBH_00020	NA	hypothetical protein	NA	NA	ab initio prediction:Prodigal:002006	gnl|ENA|NIOKKJBH	R3_16_12__contig_1	fig|1122997.9.peg.22	CDS	R3_16_12__contig_1_21847-711	21137	21847	Permease of the drug/metabolite transporter (DMT) superfamily	PLF_1912215_00004576	PGF_07201805	NA	NA	ENA:NIOKKJBH_1	0	0	Protein Homology	CDS	21137	21847	.	0	pgaptmp_000022	extdb:pgaptmp_000022	NA	DMT family transporter	GO:0055085,GO:0022857,GO:0016020	transmembrane transporter activity|0022857||IEA	transmembrane transport|0055085||IEA	NA	ENA:NIOKKJBH
Ajens	gnl|ENA|NIOKKJBH_1	Prodigal:002006	CDS	21991	22344	.	+	0	NIOKKJBH_00021	kmtR	HTH-type transcriptional regulator KmtR	NA	COG:COG0640	ab initio prediction:Prodigal:002006,similar to AA sequence:UniProtKB:O53838	gnl|ENA|NIOKKJBH	R3_16_12__contig_1	fig|1122997.9.peg.23	CDS	R3_16_12__contig_1_21991+354	21991	22344	Transcriptional regulator, ArsR family	PLF_1912215_00004577	PGF_08030842	NA	NA	ENA:NIOKKJBH_1	12	0	Protein Homology	CDS	21979	22344	.	0	pgaptmp_000023	extdb:pgaptmp_000023	NA	ArsR/SmtB family transcription factor	GO:0006355,GO:0003677,GO:0003700	DNA binding|0003677||IEA,DNA-binding transcription factor activity|0003700||IEA	regulation of DNA-templated transcription|0006355||IEA	NA	ENA:NIOKKJBH
Ajens	gnl|ENA|NIOKKJBH_1	Prodigal:002006	CDS	22376	23623	.	+	0	NIOKKJBH_00022	NA	hypothetical protein	NA	NA	ab initio prediction:Prodigal:002006	gnl|ENA|NIOKKJBH	R3_16_12__contig_1	fig|1122997.9.peg.24	CDS	R3_16_12__contig_1_22376+1248	22376	23623	Probable NreB protein	PLF_1912215_00004213	PGF_00914646	NA	NA	ENA:NIOKKJBH_1	0	0	Protein Homology	CDS	22376	23623	.	0	pgaptmp_000024	extdb:pgaptmp_000024	NA	MFS transporter	GO:0055085,GO:0022857	transmembrane transporter activity|0022857||IEA	transmembrane transport|0055085||IEA	NA	ENA:NIOKKJBH
Ajens	gnl|ENA|NIOKKJBH_1	Prodigal:002006	CDS	23670	25175	.	-	0	NIOKKJBH_00023	clsA_1	Cardiolipin synthase A	2.7.8.-	COG:COG1502	ab initio prediction:Prodigal:002006,similar to AA sequence:UniProtKB:P0A6H8	gnl|ENA|NIOKKJBH	R3_16_12__contig_1	fig|1122997.9.peg.25	CDS	R3_16_12__contig_1_25175-1506	23670	25175	Cardiolipin synthase, bacterial type ClsA	PLF_1912215_00003191	PGF_10482116	NA	NA	ENA:NIOKKJBH_1	0	0	Protein Homology	CDS	23670	25175	.	0	pgaptmp_000025	extdb:pgaptmp_000025	cls	cardiolipin synthase	GO:0032049,GO:0008808,GO:0016780	cardiolipin synthase activity|0008808||IEA,phosphotransferase activity%2C for other substituted phosphate groups|0016780||IEA	cardiolipin biosynthetic process|0032049||IEA	NA	ENA:NIOKKJBH
Ajens	gnl|ENA|NIOKKJBH_1	Prodigal:002006	CDS	25412	26443	.	+	0	NIOKKJBH_00024	iolW	scyllo-inositol 2-dehydrogenase (NADP(+)) IolW	1.1.1.371	COG:COG0673	ab initio prediction:Prodigal:002006,similar to AA sequence:UniProtKB:O32223	gnl|ENA|NIOKKJBH	R3_16_12__contig_1	fig|1122997.9.peg.26	CDS	R3_16_12__contig_1_25412+1032	25412	26443	Myo-inositol 2-dehydrogenase (EC 1.1.1.18)	PLF_1912215_00004578	PGF_03031015	NA	NA	ENA:NIOKKJBH_1	0	0	Protein Homology	CDS	25412	26443	.	0	pgaptmp_000026	extdb:pgaptmp_000026	NA	Gfo/Idh/MocA family protein	GO:0000166,GO:0003824	nucleotide binding|0000166||IEA,catalytic activity|0003824||IEA	NA	NA	ENA:NIOKKJBH
Ajens	gnl|ENA|NIOKKJBH_1	Prodigal:002006	CDS	26907	27887	.	+	0	NIOKKJBH_00026	NA	hypothetical protein	NA	NA	ab initio prediction:Prodigal:002006	gnl|ENA|NIOKKJBH	R3_16_12__contig_1	fig|1122997.9.peg.28	CDS	R3_16_12__contig_1_26907+981	26907	27887	Ligand-binding SRPBCC domain protein family / Ligand-binding SRPBCC domain protein family	PLF_1912215_00001722	PGF_00067913	NA	NA	ENA:NIOKKJBH_1	0	0	Protein Homology	CDS	26907	27887	.	0	pgaptmp_000028	extdb:pgaptmp_000028	NA	SRPBCC family protein	GO:0005488	binding|0005488||IEA	NA	NA	ENA:NIOKKJBH
Ajens	gnl|ENA|NIOKKJBH_1	Prodigal:002006	CDS	28037	28465	.	+	0	NIOKKJBH_00027	NA	hypothetical protein	NA	NA	ab initio prediction:Prodigal:002006	gnl|ENA|NIOKKJBH	R3_16_12__contig_1	fig|1122997.9.peg.29	CDS	R3_16_12__contig_1_28037+429	28037	28465	hypothetical protein	PLF_1912215_00004579	PGF_06951144	NA	NA	ENA:NIOKKJBH_1	0	0	Protein Homology	CDS	28037	28465	.	0	pgaptmp_000029	extdb:pgaptmp_000029	NA	DUF6069 family protein	NA	NA	NA	NA	ENA:NIOKKJBH
Ajens	gnl|ENA|NIOKKJBH_1	Prodigal:002006	CDS	28583	29407	.	-	0	NIOKKJBH_00028	NA	hypothetical protein	NA	NA	ab initio prediction:Prodigal:002006	gnl|ENA|NIOKKJBH	R3_16_12__contig_1	fig|1122997.9.peg.30	CDS	R3_16_12__contig_1_29407-825	28583	29407	hypothetical protein	PLF_1912215_00001527	PGF_08225224	NA	NA	ENA:NIOKKJBH_1	0	0	Protein Homology	CDS	28583	29407	.	0	pgaptmp_000030	extdb:pgaptmp_000030	NA	DUF1684 domain-containing protein	NA	NA	NA	NA	ENA:NIOKKJBH
Ajens	gnl|ENA|NIOKKJBH_1	Prodigal:002006	CDS	29598	30251	.	+	0	NIOKKJBH_00029	NA	hypothetical protein	NA	NA	ab initio prediction:Prodigal:002006	gnl|ENA|NIOKKJBH	R3_16_12__contig_1	fig|1122997.9.peg.31	CDS	R3_16_12__contig_1_29598+654	29598	30251	hypothetical protein	PLF_1912215_00001517	PGF_08225224	NA	NA	ENA:NIOKKJBH_1	0	0	Protein Homology	CDS	29598	30251	.	0	pgaptmp_000031	extdb:pgaptmp_000031	NA	HEAT repeat domain-containing protein	GO:0005515	protein binding|0005515||IEA	NA	NA	ENA:NIOKKJBH
Ajens	gnl|ENA|NIOKKJBH_1	Prodigal:002006	CDS	30282	31304	.	+	0	NIOKKJBH_00030	NA	hypothetical protein	NA	NA	ab initio prediction:Prodigal:002006	gnl|ENA|NIOKKJBH	R3_16_12__contig_1	fig|1122997.9.peg.32	CDS	R3_16_12__contig_1_30282+1023	30282	31304	hypothetical protein	PLF_1912215_00003593	PGF_07746934	NA	NA	ENA:NIOKKJBH_1	0	0	Protein Homology	CDS	30282	31304	.	0	pgaptmp_000032	extdb:pgaptmp_000032	NA	MerR family DNA-binding transcriptional regulator	GO:0006355,GO:0003677	DNA binding|0003677||IEA	regulation of DNA-templated transcription|0006355||IEA	NA	ENA:NIOKKJBH
Ajens	gnl|ENA|NIOKKJBH_1	Prodigal:002006	CDS	31370	32017	.	+	0	NIOKKJBH_00031	NA	hypothetical protein	NA	NA	ab initio prediction:Prodigal:002006	gnl|ENA|NIOKKJBH	R3_16_12__contig_1	fig|1122997.9.peg.33	CDS	R3_16_12__contig_1_31370+648	31370	32017	Transcriptional regulator, AcrR family	PLF_1912215_00001370	PGF_07182652	NA	NA	ENA:NIOKKJBH_1	0	0	Protein Homology	CDS	31370	32017	.	0	pgaptmp_000033	extdb:pgaptmp_000033	NA	TetR family transcriptional regulator	GO:0003677	DNA binding|0003677||IEA	NA	NA	ENA:NIOKKJBH
Ajens	gnl|ENA|NIOKKJBH_1	Prodigal:002006	CDS	32019	33023	.	+	0	NIOKKJBH_00032	gap2	Glyceraldehyde-3-phosphate dehydrogenase 2	1.2.1.12	NA	ab initio prediction:Prodigal:002006,similar to AA sequence:UniProtKB:E3VWI2	gnl|ENA|NIOKKJBH	R3_16_12__contig_1	fig|1122997.9.peg.34	CDS	R3_16_12__contig_1_32019+1005	32019	33023	NAD-dependent glyceraldehyde-3-phosphate dehydrogenase (EC 1.2.1.12)	PLF_1912215_00001192	PGF_00024478	NA	NA	ENA:NIOKKJBH_1	0	0	Protein Homology	CDS	32019	33023	.	0	pgaptmp_000034	extdb:pgaptmp_000034	gap	type I glyceraldehyde-3-phosphate dehydrogenase	GO:0006006,GO:0016620,GO:0050661,GO:0051287	oxidoreductase activity%2C acting on the aldehyde or oxo group of donors%2C NAD or NADP as acceptor|0016620||IEA,NADP binding|0050661||IEA,NAD binding|0051287||IEA	glucose metabolic process|0006006||IEA	NA	ENA:NIOKKJBH
Ajens	gnl|ENA|NIOKKJBH_1	Prodigal:002006	CDS	35494	36081	.	+	0	NIOKKJBH_00034	NA	hypothetical protein	NA	NA	ab initio prediction:Prodigal:002006	gnl|ENA|NIOKKJBH	R3_16_12__contig_1	fig|1122997.9.peg.36	CDS	R3_16_12__contig_1_35494+588	35494	36081	hypothetical protein	PLF_1912215_00004590	PGF_07505401	NA	NA	ENA:NIOKKJBH_1	0	0	Protein Homology	CDS	35494	36081	.	0	pgaptmp_000036	extdb:pgaptmp_000036	NA	TetR/AcrR family transcriptional regulator	GO:0006355,GO:0003677,GO:0003700	DNA binding|0003677||IEA,DNA-binding transcription factor activity|0003700||IEA	regulation of DNA-templated transcription|0006355||IEA	NA	ENA:NIOKKJBH
Ajens	gnl|ENA|NIOKKJBH_1	Prodigal:002006	CDS	36130	37203	.	+	0	NIOKKJBH_00035	nlhH_1	Carboxylesterase NlhH	3.1.1.1	COG:COG0657	ab initio prediction:Prodigal:002006,similar to AA sequence:UniProtKB:P9WK87	gnl|ENA|NIOKKJBH	R3_16_12__contig_1	fig|1122997.9.peg.37	CDS	R3_16_12__contig_1_36130+1074	36130	37203	Esterase/lipase	PLF_1912215_00001011	PGF_01380834	NA	NA	ENA:NIOKKJBH_1	0	0	Protein Homology	CDS	36130	37203	.	0	pgaptmp_000037	extdb:pgaptmp_000037	NA	alpha/beta hydrolase	GO:0016787	hydrolase activity|0016787||IEA	NA	NA	ENA:NIOKKJBH
Ajens	gnl|ENA|NIOKKJBH_1	Prodigal:002006	CDS	37200	38768	.	+	0	NIOKKJBH_00036	NA	hypothetical protein	NA	NA	ab initio prediction:Prodigal:002006	gnl|ENA|NIOKKJBH	R3_16_12__contig_1	fig|1122997.9.peg.38	CDS	R3_16_12__contig_1_37200+1569	37200	38768	hypothetical protein	PLF_1912215_00001476	PGF_08225224	NA	NA	ENA:NIOKKJBH_1	0	0	Protein Homology	CDS	37200	38768	.	0	pgaptmp_000038	extdb:pgaptmp_000038	NA	alcohol acetyltransferase	NA	NA	NA	NA	ENA:NIOKKJBH
Ajens	gnl|ENA|NIOKKJBH_1	Prodigal:002006	CDS	38765	39427	.	+	0	NIOKKJBH_00037	NA	hypothetical protein	NA	NA	ab initio prediction:Prodigal:002006	gnl|ENA|NIOKKJBH	R3_16_12__contig_1	fig|1122997.9.peg.39	CDS	R3_16_12__contig_1_38765+663	38765	39427	hypothetical protein	PLF_1912215_00002034	PGF_08225224	NA	NA	ENA:NIOKKJBH_1	0	0	Protein Homology	CDS	38765	39427	.	0	pgaptmp_000039	extdb:pgaptmp_000039	NA	DUF6320 domain-containing protein	NA	NA	NA	NA	ENA:NIOKKJBH
Ajens	gnl|ENA|NIOKKJBH_1	Prodigal:002006	CDS	39629	41407	.	-	0	NIOKKJBH_00038	NA	hypothetical protein	NA	NA	ab initio prediction:Prodigal:002006	gnl|ENA|NIOKKJBH	R3_16_12__contig_1	fig|1122997.9.peg.40	CDS	R3_16_12__contig_1_41407-1779	39629	41407	Isopentenyl-diphosphate Delta-isomerase (EC 5.3.3.2)	PLF_1912215_00001109	PGF_00015736	NA	NA	ENA:NIOKKJBH_1	0	0	Protein Homology	CDS	39629	41407	.	0	pgaptmp_000040	extdb:pgaptmp_000040	NA	ABC-ATPase domain-containing protein	NA	NA	NA	NA	ENA:NIOKKJBH
Ajens	gnl|ENA|NIOKKJBH_1	Prodigal:002006	CDS	41553	42305	.	+	0	NIOKKJBH_00039	pxpA	5-oxoprolinase subunit A	3.5.2.9	NA	ab initio prediction:Prodigal:002006,similar to AA sequence:UniProtKB:Q53WG6	gnl|ENA|NIOKKJBH	R3_16_12__contig_1	fig|1122997.9.peg.41	CDS	R3_16_12__contig_1_41553+753	41553	42305	Lactam utilization protein LamB	PLF_1912215_00000054	PGF_04710902	NA	NA	ENA:NIOKKJBH_1	0	0	Protein Homology	CDS	41553	42305	.	0	pgaptmp_000041	extdb:pgaptmp_000041	NA	LamB/YcsF family protein	GO:0005975,GO:0005524,GO:0016810,GO:0017168	ATP binding|0005524||IEA,hydrolase activity%2C acting on carbon-nitrogen (but not peptide) bonds|0016810||IEA,5-oxoprolinase (ATP-hydrolyzing) activity|0017168||IEA	carbohydrate metabolic process|0005975||IEA	NA	ENA:NIOKKJBH
Ajens	gnl|ENA|NIOKKJBH_1	Prodigal:002006	CDS	42302	43972	.	+	0	NIOKKJBH_00040	NA	hypothetical protein	NA	NA	ab initio prediction:Prodigal:002006	gnl|ENA|NIOKKJBH	R3_16_12__contig_1	fig|1122997.9.peg.42	CDS	R3_16_12__contig_1_42302+1671	42302	43972	Allophanate hydrolase 2 subunit 1 (EC 3.5.1.54)	PLF_1912215_00003457	PGF_10380727	NA	NA	ENA:NIOKKJBH_1	0	0	Protein Homology	CDS	42302	43972	.	0	pgaptmp_000042	extdb:pgaptmp_000042	NA	5-oxoprolinase/urea amidolyase family protein	NA	NA	NA	NA	ENA:NIOKKJBH
Ajens	gnl|ENA|NIOKKJBH_1	Prodigal:002006	CDS	43965	45296	.	+	0	NIOKKJBH_00041	pknD_1	Serine/threonine-protein kinase PknD	2.7.11.1	NA	ab initio prediction:Prodigal:002006,protein motif:HAMAP:MF_01957	gnl|ENA|NIOKKJBH	R3_16_12__contig_1	fig|1122997.9.peg.43	CDS	R3_16_12__contig_1_43965+1332	43965	45296	hypothetical protein	PLF_1912215_00001941	PGF_02904463	NA	NA	ENA:NIOKKJBH_1	0	0	Protein Homology	CDS	43965	45296	.	0	pgaptmp_000043	extdb:pgaptmp_000043	NA	serine/threonine protein kinase	GO:0004674,GO:0005524	protein serine/threonine kinase activity|0004674||IEA,ATP binding|0005524||IEA	NA	NA	ENA:NIOKKJBH
Ajens	gnl|ENA|NIOKKJBH_1	Prodigal:002006	CDS	45313	46791	.	-	0	NIOKKJBH_00042	rutG	Putative pyrimidine permease RutG	NA	COG:COG2233	ab initio prediction:Prodigal:002006,similar to AA sequence:UniProtKB:P75892	gnl|ENA|NIOKKJBH	R3_16_12__contig_1	fig|1122997.9.peg.44	CDS	R3_16_12__contig_1_46791-1479	45313	46791	Uracil permease	PLF_1912215_00001925	PGF_00785029	NA	NA	ENA:NIOKKJBH_1	0	0	Protein Homology	CDS	45313	46791	.	0	pgaptmp_000044	extdb:pgaptmp_000044	NA	uracil-xanthine permease family protein	GO:0015851,GO:0055085,GO:0015205,GO:0022857,GO:0016020	nucleobase transmembrane transporter activity|0015205||IEA,transmembrane transporter activity|0022857||IEA	nucleobase transport|0015851||IEA,transmembrane transport|0055085||IEA	NA	ENA:NIOKKJBH
Ajens	gnl|ENA|NIOKKJBH_1	Prodigal:002006	CDS	48631	49521	.	+	0	NIOKKJBH_00044	rsmI	Ribosomal RNA small subunit methyltransferase I	2.1.1.198	COG:COG0313	ab initio prediction:Prodigal:002006,similar to AA sequence:UniProtKB:P9WGW7	gnl|ENA|NIOKKJBH	R3_16_12__contig_1	fig|1122997.9.peg.46	CDS	R3_16_12__contig_1_48631+891	48631	49521	16S rRNA (cytidine(1402)-2'-O)-methyltransferase (EC 2.1.1.198)	PLF_1912215_00000142	PGF_03215471	NA	NA	ENA:NIOKKJBH_1	9	0	Protein Homology	CDS	48622	49521	.	0	pgaptmp_000046	extdb:pgaptmp_000046	rsmI	16S rRNA (cytidine(1402)-2'-O)-methyltransferase	GO:0000451,GO:0008649,GO:0008757	rRNA methyltransferase activity|0008649||IEA,S-adenosylmethionine-dependent methyltransferase activity|0008757||IEA	rRNA 2'-O-methylation|0000451||IEA	NA	ENA:NIOKKJBH
Ajens	gnl|ENA|NIOKKJBH_1	Prodigal:002006	CDS	49518	50408	.	+	0	NIOKKJBH_00045	tatD	putative metal-dependent hydrolase TatD	3.1.-.-	COG:COG0084	ab initio prediction:Prodigal:002006,similar to AA sequence:UniProtKB:O08343	gnl|ENA|NIOKKJBH	R3_16_12__contig_1	fig|1122997.9.peg.47	CDS	R3_16_12__contig_1_49518+891	49518	50408	Uncharacterized metal-dependent hydrolase YcfH	PLF_1912215_00001424	PGF_02472178	NA	NA	ENA:NIOKKJBH_1	0	0	Protein Homology	CDS	49518	50408	.	0	pgaptmp_000047	extdb:pgaptmp_000047	NA	TatD family hydrolase	GO:0004536,GO:0016788,GO:0046872	DNA nuclease activity|0004536||IEA,hydrolase activity%2C acting on ester bonds|0016788||IEA,metal ion binding|0046872||IEA	NA	NA	ENA:NIOKKJBH
Ajens	gnl|ENA|NIOKKJBH_1	Prodigal:002006	CDS	50401	51276	.	+	0	NIOKKJBH_00046	ksgA	Ribosomal RNA small subunit methyltransferase A	2.1.1.182	COG:COG0030	ab initio prediction:Prodigal:002006,similar to AA sequence:UniProtKB:P9WH07	gnl|ENA|NIOKKJBH	R3_16_12__contig_1	fig|1122997.9.peg.48	CDS	R3_16_12__contig_1_50401+876	50401	51276	SSU rRNA (adenine(1518)-N(6)/adenine(1519)-N(6))-dimethyltransferase (EC 2.1.1.182)	PLF_1912215_00000618	PGF_00049827	NA	NA	ENA:NIOKKJBH_1	0	0	Protein Homology	CDS	50401	51276	.	0	pgaptmp_000048	extdb:pgaptmp_000048	rsmA	16S rRNA (adenine(1518)-N(6)/adenine(1519)-N(6))-dimethyltransferase RsmA	GO:0006364,GO:0000179	rRNA (adenine-N6%2CN6-)-dimethyltransferase activity|0000179||IEA	rRNA processing|0006364||IEA	NA	ENA:NIOKKJBH
Ajens	gnl|ENA|NIOKKJBH_1	Prodigal:002006	CDS	51337	52287	.	+	0	NIOKKJBH_00047	ispE	4-diphosphocytidyl-2-C-methyl-D-erythritol kinase	2.7.1.148	COG:COG1947	ab initio prediction:Prodigal:002006,similar to AA sequence:UniProtKB:P9WKG7	gnl|ENA|NIOKKJBH	R3_16_12__contig_1	fig|1122997.9.peg.49	CDS	R3_16_12__contig_1_51337+951	51337	52287	4-diphosphocytidyl-2-C-methyl-D-erythritol kinase (EC 2.7.1.148)	PLF_1912215_00000158	PGF_00423533	NA	NA	ENA:NIOKKJBH_1	0	0	Protein Homology	CDS	51337	52287	.	0	pgaptmp_000049	extdb:pgaptmp_000049	NA	4-(cytidine 5'-diphospho)-2-C-methyl-D-erythritol kinase	GO:0016114,GO:0005524,GO:0050515	ATP binding|0005524||IEA,4-(cytidine 5'-diphospho)-2-C-methyl-D-erythritol kinase activity|0050515||IEA	terpenoid biosynthetic process|0016114||IEA	NA	ENA:NIOKKJBH
Ajens	gnl|ENA|NIOKKJBH_1	Prodigal:002006	CDS	52775	53434	.	-	0	NIOKKJBH_00049	NA	hypothetical protein	NA	NA	ab initio prediction:Prodigal:002006	gnl|ENA|NIOKKJBH	R3_16_12__contig_1	fig|1122997.9.peg.50	CDS	R3_16_12__contig_1_53434-660	52775	53434	Transcriptional regulator, AcrR family	PLF_1912215_00000677	PGF_07182652	NA	NA	ENA:NIOKKJBH_1	0	0	Protein Homology	CDS	52775	53434	.	0	pgaptmp_000051	extdb:pgaptmp_000051	NA	TetR family transcriptional regulator	GO:0003677	DNA binding|0003677||IEA	NA	NA	ENA:NIOKKJBH
Ajens	gnl|ENA|NIOKKJBH_1	Prodigal:002006	CDS	54213	55715	.	+	0	NIOKKJBH_00051	glmU_1	Bifunctional protein GlmU	NA	COG:COG1207	ab initio prediction:Prodigal:002006,similar to AA sequence:UniProtKB:P9WMN3	gnl|ENA|NIOKKJBH	R3_16_12__contig_1	fig|1122997.9.peg.52	CDS	R3_16_12__contig_1_54213+1503	54213	55715	N-acetylglucosamine-1-phosphate uridyltransferase (EC 2.7.7.23) / Glucosamine-1-phosphate N-acetyltransferase (EC 2.3.1.157)	PLF_1912215_00000479	PGF_08454293	NA	NA	ENA:NIOKKJBH_1	9	0	Protein Homology	CDS	54204	55715	.	0	pgaptmp_000054	extdb:pgaptmp_000054	glmU	bifunctional UDP-N-acetylglucosamine diphosphorylase/glucosamine-1-phosphate N-acetyltransferase GlmU	GO:0000902,GO:0006048,GO:0009252,GO:0000287,GO:0003977,GO:0019134,GO:0005737	magnesium ion binding|0000287||IEA,UDP-N-acetylglucosamine diphosphorylase activity|0003977||IEA,glucosamine-1-phosphate N-acetyltransferase activity|0019134||IEA	cell morphogenesis|0000902||IEA,UDP-N-acetylglucosamine biosynthetic process|0006048||IEA,peptidoglycan biosynthetic process|0009252||IEA	NA	ENA:NIOKKJBH
Ajens	gnl|ENA|NIOKKJBH_1	Prodigal:002006	CDS	55712	56680	.	+	0	NIOKKJBH_00052	prs	Ribose-phosphate pyrophosphokinase	2.7.6.1	COG:COG0462	ab initio prediction:Prodigal:002006,similar to AA sequence:UniProtKB:P9WKE3	gnl|ENA|NIOKKJBH	R3_16_12__contig_1	fig|1122997.9.peg.53	CDS	R3_16_12__contig_1_55712+969	55712	56680	Ribose-phosphate pyrophosphokinase (EC 2.7.6.1)	PLF_1912215_00000606	PGF_00048782	NA	NA	ENA:NIOKKJBH_1	0	0	Protein Homology	CDS	55712	56680	.	0	pgaptmp_000055	extdb:pgaptmp_000055	NA	ribose-phosphate diphosphokinase	GO:0009058,GO:0000287,GO:0004749	magnesium ion binding|0000287||IEA,ribose phosphate diphosphokinase activity|0004749||IEA	biosynthetic process|0009058||IEA	NA	ENA:NIOKKJBH
Ajens	gnl|ENA|NIOKKJBH_1	Prodigal:002006	CDS	56889	57524	.	+	0	NIOKKJBH_00053	rplY	50S ribosomal protein L25	NA	COG:COG1825	ab initio prediction:Prodigal:002006,similar to AA sequence:UniProtKB:P9WHB5	gnl|ENA|NIOKKJBH	R3_16_12__contig_1	fig|1122997.9.peg.54	CDS	R3_16_12__contig_1_56889+636	56889	57524	LSU ribosomal protein L25p	PLF_1912215_00000968	PGF_07051332	NA	NA	ENA:NIOKKJBH_1	0	0	Protein Homology	CDS	56889	57524	.	0	pgaptmp_000056	extdb:pgaptmp_000056	NA	50S ribosomal protein L25/general stress protein Ctc	GO:0006412,GO:0003735,GO:0005840	structural constituent of ribosome|0003735||IEA	translation|0006412||IEA	NA	ENA:NIOKKJBH
Ajens	gnl|ENA|NIOKKJBH_1	Prodigal:002006	CDS	57521	58123	.	+	0	NIOKKJBH_00054	pth	Peptidyl-tRNA hydrolase	3.1.1.29	COG:COG0193	ab initio prediction:Prodigal:002006,similar to AA sequence:UniProtKB:A0R3D3	gnl|ENA|NIOKKJBH	R3_16_12__contig_1	fig|1122997.9.peg.55	CDS	R3_16_12__contig_1_57521+603	57521	58123	Peptidyl-tRNA hydrolase (EC 3.1.1.29)	PLF_1912215_00000525	PGF_04788810	NA	NA	ENA:NIOKKJBH_1	0	0	Protein Homology	CDS	57521	58123	.	0	pgaptmp_000057	extdb:pgaptmp_000057	pth	aminoacyl-tRNA hydrolase	GO:0004045	peptidyl-tRNA hydrolase activity|0004045||IEA	NA	NA	ENA:NIOKKJBH
Ajens	gnl|ENA|NIOKKJBH_1	Prodigal:002006	CDS	58195	61845	.	+	0	NIOKKJBH_00055	mfd	Transcription-repair-coupling factor	3.6.4.-	COG:COG1197	ab initio prediction:Prodigal:002006,similar to AA sequence:UniProtKB:P9WMQ5	gnl|ENA|NIOKKJBH	R3_16_12__contig_1	fig|1122997.9.peg.56	CDS	R3_16_12__contig_1_58195+3651	58195	61845	Transcription-repair coupling factor	PLF_1912215_00000676	PGF_08675943	NA	NA	ENA:NIOKKJBH_1	0	0	Protein Homology	CDS	58195	61845	.	0	pgaptmp_000058	extdb:pgaptmp_000058	mfd	transcription-repair coupling factor	GO:0006281,GO:0003684,GO:0005524	damaged DNA binding|0003684||IEA,ATP binding|0005524||IEA	DNA repair|0006281||IEA	NA	ENA:NIOKKJBH
Ajens	gnl|ENA|NIOKKJBH_1	Prodigal:002006	CDS	61916	62479	.	+	0	NIOKKJBH_00056	NA	hypothetical protein	NA	NA	ab initio prediction:Prodigal:002006	gnl|ENA|NIOKKJBH	R3_16_12__contig_1	fig|1122997.9.peg.57	CDS	R3_16_12__contig_1_61916+564	61916	62479	hypothetical protein	PLF_1912215_00001591	PGF_00727695	NA	NA	ENA:NIOKKJBH_1	0	0	GeneMarkS-2+	CDS	61916	62479	.	0	pgaptmp_000059	extdb:pgaptmp_000059	NA	hypothetical protein	NA	NA	NA	NA	ENA:NIOKKJBH
Ajens	gnl|ENA|NIOKKJBH_1	Prodigal:002006	CDS	62476	63186	.	+	0	NIOKKJBH_00057	mazG	Nucleoside triphosphate pyrophosphohydrolase	3.6.1.8	COG:COG1694	ab initio prediction:Prodigal:002006,similar to AA sequence:UniProtKB:P0AEY3	gnl|ENA|NIOKKJBH	R3_16_12__contig_1	fig|1122997.9.peg.58	CDS	R3_16_12__contig_1_62476+711	62476	63186	Nucleoside triphosphate pyrophosphohydrolase MazG (EC 3.6.1.8)	PLF_1912215_00001209	PGF_10414515	NA	NA	ENA:NIOKKJBH_1	0	0	Protein Homology	CDS	62476	63186	.	0	pgaptmp_000060	extdb:pgaptmp_000060	NA	MazG family protein	NA	NA	NA	NA	ENA:NIOKKJBH
Ajens	gnl|ENA|NIOKKJBH_1	Prodigal:002006	CDS	63308	64588	.	+	0	NIOKKJBH_00058	eno_1	Enolase	4.2.1.11	COG:COG0148	ab initio prediction:Prodigal:002006,similar to AA sequence:UniProtKB:A0R3B8	gnl|ENA|NIOKKJBH	R3_16_12__contig_1	fig|1122997.9.peg.59	CDS	R3_16_12__contig_1_63308+1281	63308	64588	Enolase (EC 4.2.1.11)	PLF_1912215_00000315	PGF_02516909	NA	NA	ENA:NIOKKJBH_1	0	0	Protein Homology	CDS	63308	64588	.	0	pgaptmp_000061	extdb:pgaptmp_000061	eno	phosphopyruvate hydratase	GO:0006096,GO:0000287,GO:0004634,GO:0000015	magnesium ion binding|0000287||IEA,phosphopyruvate hydratase activity|0004634||IEA	glycolytic process|0006096||IEA	NA	ENA:NIOKKJBH
Ajens	gnl|ENA|NIOKKJBH_1	Prodigal:002006	CDS	64848	65348	.	+	0	NIOKKJBH_00059	NA	hypothetical protein	NA	NA	ab initio prediction:Prodigal:002006	gnl|ENA|NIOKKJBH	R3_16_12__contig_1	fig|1122997.9.peg.61	CDS	R3_16_12__contig_1_64848+501	64848	65348	Cell division protein DivIC (FtsB), stabilizes FtsL against RasP cleavage	PLF_1912215_00000928	PGF_00416927	NA	NA	ENA:NIOKKJBH_1	0	0	Protein Homology	CDS	64848	65348	.	0	pgaptmp_000062	extdb:pgaptmp_000062	NA	FtsB family cell division protein	GO:0051301	NA	cell division|0051301||IEA	NA	ENA:NIOKKJBH
Ajens	gnl|ENA|NIOKKJBH_1	Prodigal:002006	CDS	66099	67040	.	+	0	NIOKKJBH_00061	ppx2	Exopolyphosphatase 2	3.6.1.11	COG:COG0248	ab initio prediction:Prodigal:002006,similar to AA sequence:UniProtKB:P96374	gnl|ENA|NIOKKJBH	R3_16_12__contig_1	fig|1122997.9.peg.63	CDS	R3_16_12__contig_1_66099+942	66099	67040	Exopolyphosphatase (EC 3.6.1.11)	PLF_1912215_00000090	PGF_05471309	NA	NA	ENA:NIOKKJBH_1	0	0	Protein Homology	CDS	66099	67040	.	0	pgaptmp_000064	extdb:pgaptmp_000064	NA	exopolyphosphatase	NA	NA	NA	NA	ENA:NIOKKJBH
Ajens	gnl|ENA|NIOKKJBH_1	Prodigal:002006	CDS	67651	68475	.	+	0	NIOKKJBH_00066	NA	hypothetical protein	NA	NA	ab initio prediction:Prodigal:002006	gnl|ENA|NIOKKJBH	R3_16_12__contig_1	fig|1122997.9.peg.64	CDS	R3_16_12__contig_1_67651+825	67651	68475	hypothetical protein	PLF_1912215_00000734	PGF_08225224	NA	NA	ENA:NIOKKJBH_1	0	0	Protein Homology	CDS	67651	68475	.	0	pgaptmp_000069	extdb:pgaptmp_000069	NA	Bax inhibitor-1/YccA family protein	GO:0016020	NA	NA	NA	ENA:NIOKKJBH
Ajens	gnl|ENA|NIOKKJBH_1	Prodigal:002006	CDS	69309	70244	.	-	0	NIOKKJBH_00068	NA	hypothetical protein	NA	NA	ab initio prediction:Prodigal:002006	gnl|ENA|NIOKKJBH	R3_16_12__contig_1	fig|1122997.9.peg.66	CDS	R3_16_12__contig_1_70244-936	69309	70244	hypothetical protein	PLF_1912215_00000735	PGF_12740951	NA	NA	ENA:NIOKKJBH_1	0	42	Protein Homology	CDS	69309	70286	.	0	pgaptmp_000071	extdb:pgaptmp_000071	NA	hypothetical protein	NA	NA	NA	NA	ENA:NIOKKJBH
Ajens	gnl|ENA|NIOKKJBH_2	Prodigal:002006	CDS	1107	2075	.	+	0	NIOKKJBH_00069	NA	hypothetical protein	NA	NA	ab initio prediction:Prodigal:002006	gnl|ENA|NIOKKJBH	R3_16_12__contig_21	fig|1122997.9.peg.67	CDS	R3_16_12__contig_21_1107+969	1107	2075	hypothetical protein	NA	PGF_08225224	NA	NA	ENA:NIOKKJBH_2	36	0	GeneMarkS-2+	CDS	1143	2075	.	0	pgaptmp_000923	extdb:pgaptmp_000923	NA	hypothetical protein	NA	NA	NA	NA	ENA:NIOKKJBH
Ajens	gnl|ENA|NIOKKJBH_2	Prodigal:002006	CDS	2801	3739	.	+	0	NIOKKJBH_00070	spoVK_1	Stage V sporulation protein K	NA	COG:COG0464	ab initio prediction:Prodigal:002006,similar to AA sequence:UniProtKB:P27643	gnl|ENA|NIOKKJBH	R3_16_12__contig_21	fig|1122997.9.peg.69	CDS	R3_16_12__contig_21_2801+939	2801	3739	hypothetical protein	PLF_1912215_00006634	PGF_08225224	NA	NA	ENA:NIOKKJBH_2	0	0	Protein Homology	CDS	2801	3739	.	0	pgaptmp_000925	extdb:pgaptmp_000925	NA	AAA family ATPase	GO:0005524,GO:0016887	ATP binding|0005524||IEA,ATP hydrolysis activity|0016887||IEA	NA	NA	ENA:NIOKKJBH
Ajens	gnl|ENA|NIOKKJBH_2	Prodigal:002006	CDS	3743	4405	.	+	0	NIOKKJBH_00071	spoVK_2	Stage V sporulation protein K	NA	COG:COG0464	ab initio prediction:Prodigal:002006,similar to AA sequence:UniProtKB:P27643	gnl|ENA|NIOKKJBH	R3_16_12__contig_21	fig|1122997.9.peg.70	CDS	R3_16_12__contig_21_3743+663	3743	4405	hypothetical protein	PLF_1912215_00006634	PGF_08225224	NA	NA	ENA:NIOKKJBH_2	0	0	Protein Homology	CDS	3743	4405	.	0	pgaptmp_000926	extdb:pgaptmp_000926	NA	AAA family ATPase	GO:0005524,GO:0016887	ATP binding|0005524||IEA,ATP hydrolysis activity|0016887||IEA	NA	NA	ENA:NIOKKJBH
Ajens	gnl|ENA|NIOKKJBH_2	Prodigal:002006	CDS	4928	5236	.	-	0	NIOKKJBH_00073	proC_1	Pyrroline-5-carboxylate reductase	1.5.1.2	COG:COG0345	ab initio prediction:Prodigal:002006,similar to AA sequence:UniProtKB:P0A9L8	gnl|ENA|NIOKKJBH	R3_16_12__contig_21	fig|1122997.9.peg.72	CDS	R3_16_12__contig_21_5236-309	4928	5236	Pyrroline-5-carboxylate reductase (EC 1.5.1.2)	PLF_1912215_00003531	PGF_07609122	NA	NA	ENA:NIOKKJBH_2	0	0	Protein Homology	CDS	4928	5236	.	0	pgaptmp_000927	extdb:pgaptmp_000927	NA	pyrroline-5-carboxylate reductase dimerization domain-containing protein	NA	NA	NA	NA	ENA:NIOKKJBH
Ajens	gnl|ENA|NIOKKJBH_2	Prodigal:002006	CDS	5431	6450	.	+	0	NIOKKJBH_00074	btuD_1	Vitamin B12 import ATP-binding protein BtuD	7.6.2.8	NA	ab initio prediction:Prodigal:002006,protein motif:HAMAP:MF_01005	gnl|ENA|NIOKKJBH	R3_16_12__contig_21	fig|1122997.9.peg.73	CDS	R3_16_12__contig_21_5431+1020	5431	6450	Efflux ABC transporter, ATP-binding protein	PLF_1912215_00004712	PGF_00884706	NA	NA	ENA:NIOKKJBH_2	0	0	Protein Homology	CDS	5431	6450	.	0	pgaptmp_000928	extdb:pgaptmp_000928	NA	ABC transporter ATP-binding protein	GO:0005524,GO:0016887,GO:0140359	ATP binding|0005524||IEA,ATP hydrolysis activity|0016887||IEA,ABC-type transporter activity|0140359||IEA	NA	NA	ENA:NIOKKJBH
Ajens	gnl|ENA|NIOKKJBH_2	Prodigal:002006	CDS	6447	7328	.	+	0	NIOKKJBH_00075	NA	hypothetical protein	NA	NA	ab initio prediction:Prodigal:002006	gnl|ENA|NIOKKJBH	R3_16_12__contig_21	fig|1122997.9.peg.74	CDS	R3_16_12__contig_21_6447+882	6447	7328	hypothetical protein	PLF_1912215_00004713	PGF_08225224	NA	NA	ENA:NIOKKJBH_2	0	0	Protein Homology	CDS	6447	7328	.	0	pgaptmp_000929	extdb:pgaptmp_000929	NA	ABC transporter permease	GO:0140359,GO:0016020	ABC-type transporter activity|0140359||IEA	NA	NA	ENA:NIOKKJBH
Ajens	gnl|ENA|NIOKKJBH_2	Prodigal:002006	CDS	7325	8215	.	+	0	NIOKKJBH_00076	fenF	Malonyl CoA-acyl carrier protein transacylase	2.3.1.39	NA	ab initio prediction:Prodigal:002006,similar to AA sequence:UniProtKB:Q9R9J2	gnl|ENA|NIOKKJBH	R3_16_12__contig_21	fig|1122997.9.peg.75	CDS	R3_16_12__contig_21_7325+891	7325	8215	hypothetical protein	PLF_1912215_00004714	PGF_00309160	NA	NA	ENA:NIOKKJBH_2	0	0	Protein Homology	CDS	7325	8215	.	0	pgaptmp_000930	extdb:pgaptmp_000930	NA	ACP S-malonyltransferase	GO:0006633,GO:0004314,GO:0016740	[acyl-carrier-protein] S-malonyltransferase activity|0004314||IEA,transferase activity|0016740||IEA	fatty acid biosynthetic process|0006633||IEA	NA	ENA:NIOKKJBH
Ajens	gnl|ENA|NIOKKJBH_2	Prodigal:002006	CDS	8212	8976	.	+	0	NIOKKJBH_00077	fabG_1	3-oxoacyl-[acyl-carrier-protein] reductase FabG	1.1.1.100	NA	ab initio prediction:Prodigal:002006,similar to AA sequence:UniProtKB:Q9KQH7	gnl|ENA|NIOKKJBH	R3_16_12__contig_21	fig|1122997.9.peg.76	CDS	R3_16_12__contig_21_8212+765	8212	8976	Oxidoreductase, short-chain dehydrogenase/reductase family	PLF_1912215_00004715	PGF_10329620	NA	NA	ENA:NIOKKJBH_2	0	0	Protein Homology	CDS	8212	8976	.	0	pgaptmp_000931	extdb:pgaptmp_000931	NA	SDR family oxidoreductase	GO:0016491,GO:0051287	oxidoreductase activity|0016491||IEA,NAD binding|0051287||IEA	NA	NA	ENA:NIOKKJBH
Ajens	gnl|ENA|NIOKKJBH_2	Prodigal:002006	CDS	9040	9321	.	+	0	NIOKKJBH_00078	acpP_1	Acyl carrier protein	NA	NA	ab initio prediction:Prodigal:002006,protein motif:HAMAP:MF_01217	gnl|ENA|NIOKKJBH	R3_16_12__contig_21	fig|1122997.9.peg.77	CDS	R3_16_12__contig_21_9040+282	9040	9321	Acyl carrier protein	PLF_1912215_00004716	PGF_07487229	NA	NA	ENA:NIOKKJBH_2	0	0	Protein Homology	CDS	9040	9321	.	0	pgaptmp_000932	extdb:pgaptmp_000932	NA	phosphopantetheine-binding protein	NA	NA	NA	NA	ENA:NIOKKJBH
Ajens	gnl|ENA|NIOKKJBH_2	Prodigal:002006	CDS	9318	9809	.	+	0	NIOKKJBH_00079	fabZ	3-hydroxyacyl-[acyl-carrier-protein] dehydratase FabZ	4.2.1.59	NA	ab initio prediction:Prodigal:002006,similar to AA sequence:UniProtKB:Q2SWY7	gnl|ENA|NIOKKJBH	R3_16_12__contig_21	fig|1122997.9.peg.78	CDS	R3_16_12__contig_21_9318+492	9318	9809	hypothetical protein	PLF_1912215_00005831	PGF_06804562	NA	NA	ENA:NIOKKJBH_2	0	0	Protein Homology	CDS	9318	9809	.	0	pgaptmp_000933	extdb:pgaptmp_000933	NA	3-hydroxyacyl-ACP dehydratase FabZ family protein	GO:0006633,GO:0016836	hydro-lyase activity|0016836||IEA	fatty acid biosynthetic process|0006633||IEA	NA	ENA:NIOKKJBH
Ajens	gnl|ENA|NIOKKJBH_2	Prodigal:002006	CDS	9809	12016	.	+	0	NIOKKJBH_00080	NA	hypothetical protein	NA	NA	ab initio prediction:Prodigal:002006	gnl|ENA|NIOKKJBH	R3_16_12__contig_21	fig|1122997.9.peg.79	CDS	R3_16_12__contig_21_9809+2208	9809	12016	hypothetical protein	PLF_1912215_00004717	PGF_07710860	NA	NA	ENA:NIOKKJBH_2	0	0	GeneMarkS-2+	CDS	9809	12016	.	0	pgaptmp_000934	extdb:pgaptmp_000934	NA	N-acetyltransferase family protein	NA	NA	NA	NA	ENA:NIOKKJBH
Ajens	gnl|ENA|NIOKKJBH_2	Prodigal:002006	CDS	12009	13322	.	+	0	NIOKKJBH_00081	NA	hypothetical protein	NA	NA	ab initio prediction:Prodigal:002006	gnl|ENA|NIOKKJBH	R3_16_12__contig_21	fig|1122997.9.peg.80	CDS	R3_16_12__contig_21_12009+1314	12009	13322	hypothetical protein	PLF_1912215_00004718	PGF_06806475	NA	NA	ENA:NIOKKJBH_2	0	0	Protein Homology	CDS	12009	13322	.	0	pgaptmp_000935	extdb:pgaptmp_000935	NA	DUF6365 family protein	NA	NA	NA	NA	ENA:NIOKKJBH
Ajens	gnl|ENA|NIOKKJBH_2	Prodigal:002006	CDS	13306	14298	.	+	0	NIOKKJBH_00082	gcvT_1	Aminomethyltransferase	2.1.2.10	NA	ab initio prediction:Prodigal:002006,protein motif:HAMAP:MF_00259	gnl|ENA|NIOKKJBH	R3_16_12__contig_21	fig|1122997.9.peg.81	CDS	R3_16_12__contig_21_13306+993	13306	14298	hypothetical protein	PLF_1912215_00004719	PGF_07652977	NA	NA	ENA:NIOKKJBH_2	0	0	Protein Homology	CDS	13306	14298	.	0	pgaptmp_000936	extdb:pgaptmp_000936	NA	hypothetical protein	NA	NA	NA	NA	ENA:NIOKKJBH
Ajens	gnl|ENA|NIOKKJBH_2	Prodigal:002006	CDS	14295	16664	.	+	0	NIOKKJBH_00083	NA	hypothetical protein	NA	NA	ab initio prediction:Prodigal:002006	gnl|ENA|NIOKKJBH	R3_16_12__contig_21	fig|1122997.9.peg.82	CDS	R3_16_12__contig_21_14295+2370	14295	16664	3-oxoacyl-[acyl-carrier-protein] synthase, KASII (EC 2.3.1.179)	PLF_1912215_00004720	PGF_06652053	NA	NA	ENA:NIOKKJBH_2	0	0	Protein Homology	CDS	14295	16664	.	0	pgaptmp_000937	extdb:pgaptmp_000937	NA	beta-ketoacyl-[acyl-carrier-protein] synthase family protein	NA	NA	NA	NA	ENA:NIOKKJBH
Ajens	gnl|ENA|NIOKKJBH_2	Prodigal:002006	CDS	16657	17214	.	+	0	NIOKKJBH_00084	NA	hypothetical protein	NA	NA	ab initio prediction:Prodigal:002006	gnl|ENA|NIOKKJBH	R3_16_12__contig_21	fig|1122997.9.peg.83	CDS	R3_16_12__contig_21_16657+558	16657	17214	hypothetical protein	PLF_1912215_00005930	PGF_07559113	NA	NA	ENA:NIOKKJBH_2	0	0	GeneMarkS-2+	CDS	16657	17214	.	0	pgaptmp_000938	extdb:pgaptmp_000938	NA	hypothetical protein	NA	NA	NA	NA	ENA:NIOKKJBH
Ajens	gnl|ENA|NIOKKJBH_2	Prodigal:002006	CDS	19701	19862	.	-	0	NIOKKJBH_00086	proC_2	Pyrroline-5-carboxylate reductase	1.5.1.2	COG:COG0345	ab initio prediction:Prodigal:002006,similar to AA sequence:UniProtKB:P0A9L8	gnl|ENA|NIOKKJBH	R3_16_12__contig_21	fig|1122997.9.peg.86	CDS	R3_16_12__contig_21_19871-171	19701	19871	Pyrroline-5-carboxylate reductase (EC 1.5.1.2)	PLF_1912215_00003531	PGF_07609122	NA	NA	ENA:NIOKKJBH_2	0	0	Protein Homology	CDS	19701	19862	.	0	pgaptmp_000940	extdb:pgaptmp_000940	NA	pyrroline-5-carboxylate reductase family protein	GO:0055129,GO:0004735	pyrroline-5-carboxylate reductase activity|0004735||IEA	L-proline biosynthetic process|0055129||IEA	NA	ENA:NIOKKJBH
Ajens	gnl|ENA|NIOKKJBH_3	Prodigal:002006	CDS	648	1295	.	-	0	NIOKKJBH_00089	pspA	Phosphoserine phosphatase 1	3.1.3.3	COG:COG0406	ab initio prediction:Prodigal:002006,similar to AA sequence:UniProtKB:D3DFG8	gnl|ENA|NIOKKJBH	R3_16_12__contig_1062	fig|1122997.9.peg.87	CDS	R3_16_12__contig_1062_1295-648	648	1295	Phosphoglycerate mutase family protein	PLF_1912215_00001240	PGF_03741671	NA	NA	ENA:NIOKKJBH_3	0	0	Protein Homology	CDS	648	1295	.	0	pgaptmp_001737	extdb:pgaptmp_001737	NA	histidine phosphatase family protein	GO:0016791	phosphatase activity|0016791||IEA	NA	NA	ENA:NIOKKJBH
Ajens	gnl|ENA|NIOKKJBH_3	Prodigal:002006	CDS	1292	1675	.	-	0	NIOKKJBH_00090	rsfS	Ribosomal silencing factor RsfS	NA	COG:COG0799	ab initio prediction:Prodigal:002006,similar to AA sequence:UniProtKB:Q9KD89	gnl|ENA|NIOKKJBH	R3_16_12__contig_1062	fig|1122997.9.peg.88	CDS	R3_16_12__contig_1062_1675-384	1292	1675	Ribosomal silencing factor RsfA	PLF_1912215_00000609	PGF_00435430	NA	NA	ENA:NIOKKJBH_3	0	0	Protein Homology	CDS	1292	1675	.	0	pgaptmp_001738	extdb:pgaptmp_001738	rsfS	ribosome silencing factor	GO:0017148,GO:0043022	ribosome binding|0043022||IEA	negative regulation of translation|0017148||IEA	NA	ENA:NIOKKJBH
Ajens	gnl|ENA|NIOKKJBH_3	Prodigal:002006	CDS	1672	2334	.	-	0	NIOKKJBH_00091	nadD	putative nicotinate-nucleotide adenylyltransferase	2.7.7.18	COG:COG1057	ab initio prediction:Prodigal:002006,similar to AA sequence:UniProtKB:P9WJJ5	gnl|ENA|NIOKKJBH	R3_16_12__contig_1062	fig|1122997.9.peg.89	CDS	R3_16_12__contig_1062_2334-663	1672	2334	Nicotinate-nucleotide adenylyltransferase (EC 2.7.7.18)	PLF_1912215_00000506	PGF_08432396	NA	NA	ENA:NIOKKJBH_3	0	0	Protein Homology	CDS	1672	2334	.	0	pgaptmp_001739	extdb:pgaptmp_001739	nadD	nicotinate-nucleotide adenylyltransferase	GO:0009435,GO:0016779	nucleotidyltransferase activity|0016779||IEA	NAD biosynthetic process|0009435||IEA	NA	ENA:NIOKKJBH
Ajens	gnl|ENA|NIOKKJBH_3	Prodigal:002006	CDS	2351	2473	.	-	0	NIOKKJBH_00092	NA	hypothetical protein	NA	NA	ab initio prediction:Prodigal:002006	gnl|ENA|NIOKKJBH	R3_16_12__contig_1062	fig|1122997.9.peg.90	CDS	R3_16_12__contig_1062_2473-123	2351	2473	hypothetical protein	PLF_1912215_00003639	PGF_02906361	NA	NA	ENA:NIOKKJBH_3	0	0	Protein Homology	CDS	2351	2473	.	0	pgaptmp_001740	extdb:pgaptmp_001740	NA	hypothetical protein	NA	NA	NA	NA	ENA:NIOKKJBH
Ajens	gnl|ENA|NIOKKJBH_3	Prodigal:002006	CDS	2483	3727	.	-	0	NIOKKJBH_00093	proA	Gamma-glutamyl phosphate reductase	1.2.1.41	COG:COG0014	ab initio prediction:Prodigal:002006,similar to AA sequence:UniProtKB:P9WHV1	gnl|ENA|NIOKKJBH	R3_16_12__contig_1062	fig|1122997.9.peg.91	CDS	R3_16_12__contig_1062_3727-1245	2483	3727	Gamma-glutamyl phosphate reductase (EC 1.2.1.41)	PLF_1912215_00000358	PGF_05387084	NA	NA	ENA:NIOKKJBH_3	0	0	Protein Homology	CDS	2483	3727	.	0	pgaptmp_001741	extdb:pgaptmp_001741	NA	glutamate-5-semialdehyde dehydrogenase	GO:0006561,GO:0004350,GO:0016620	glutamate-5-semialdehyde dehydrogenase activity|0004350||IEA,oxidoreductase activity%2C acting on the aldehyde or oxo group of donors%2C NAD or NADP as acceptor|0016620||IEA	proline biosynthetic process|0006561||IEA	NA	ENA:NIOKKJBH
Ajens	gnl|ENA|NIOKKJBH_3	Prodigal:002006	CDS	4998	6524	.	-	0	NIOKKJBH_00095	obg	GTPase Obg	3.6.5.-	COG:COG0536	ab initio prediction:Prodigal:002006,similar to AA sequence:UniProtKB:P95722	gnl|ENA|NIOKKJBH	R3_16_12__contig_1062	fig|1122997.9.peg.93	CDS	R3_16_12__contig_1062_6524-1527	4998	6524	GTP-binding protein Obg	PLF_1912215_00000355	PGF_02029783	NA	NA	ENA:NIOKKJBH_3	0	0	Protein Homology	CDS	4998	6524	.	0	pgaptmp_001743	extdb:pgaptmp_001743	obgE	GTPase ObgE	GO:0000166,GO:0000287,GO:0003924,GO:0005525	nucleotide binding|0000166||IEA,magnesium ion binding|0000287||IEA,GTPase activity|0003924||IEA,GTP binding|0005525||IEA	NA	NA	ENA:NIOKKJBH
Ajens	gnl|ENA|NIOKKJBH_3	Prodigal:002006	CDS	6588	7574	.	-	0	NIOKKJBH_00096	NA	hypothetical protein	NA	NA	ab initio prediction:Prodigal:002006	gnl|ENA|NIOKKJBH	R3_16_12__contig_1062	fig|1122997.9.peg.94	CDS	R3_16_12__contig_1062_7574-987	6588	7574	hypothetical protein	PLF_1912215_00001969	PGF_02905096	NA	NA	ENA:NIOKKJBH_3	0	0	GeneMarkS-2+	CDS	6588	7574	.	0	pgaptmp_001744	extdb:pgaptmp_001744	NA	hypothetical protein	NA	NA	NA	NA	ENA:NIOKKJBH
Ajens	gnl|ENA|NIOKKJBH_3	Prodigal:002006	CDS	7876	8145	.	-	0	NIOKKJBH_00097	rpmA	50S ribosomal protein L27	NA	COG:COG0211	ab initio prediction:Prodigal:002006,similar to AA sequence:UniProtKB:A0R150	gnl|ENA|NIOKKJBH	R3_16_12__contig_1062	fig|1122997.9.peg.95	CDS	R3_16_12__contig_1062_8145-270	7876	8145	LSU ribosomal protein L27p	PLF_1912215_00000269	PGF_00016385	NA	NA	ENA:NIOKKJBH_3	0	0	Protein Homology	CDS	7876	8145	.	0	pgaptmp_001745	extdb:pgaptmp_001745	rpmA	50S ribosomal protein L27	GO:0006412,GO:0003735,GO:0000315,GO:0022625	structural constituent of ribosome|0003735||IEA	translation|0006412||IEA	NA	ENA:NIOKKJBH
Ajens	gnl|ENA|NIOKKJBH_3	Prodigal:002006	CDS	8158	8466	.	-	0	NIOKKJBH_00098	rplU	50S ribosomal protein L21	NA	COG:COG0261	ab initio prediction:Prodigal:002006,similar to AA sequence:UniProtKB:A0R151	gnl|ENA|NIOKKJBH	R3_16_12__contig_1062	fig|1122997.9.peg.96	CDS	R3_16_12__contig_1062_8466-309	8158	8466	LSU ribosomal protein L21p	PLF_1912215_00000267	PGF_04978890	NA	NA	ENA:NIOKKJBH_3	0	0	Protein Homology	CDS	8158	8466	.	0	pgaptmp_001746	extdb:pgaptmp_001746	rplU	50S ribosomal protein L21	GO:0006412,GO:0003723,GO:0003735,GO:0005840	RNA binding|0003723||IEA,structural constituent of ribosome|0003735||IEA	translation|0006412||IEA	NA	ENA:NIOKKJBH
Ajens	gnl|ENA|NIOKKJBH_3	Prodigal:002006	CDS	11672	13312	.	-	0	NIOKKJBH_00100	nagZ_1	Beta-hexosaminidase	3.2.1.52	COG:COG1472	ab initio prediction:Prodigal:002006,similar to AA sequence:UniProtKB:P40406	gnl|ENA|NIOKKJBH	R3_16_12__contig_1062	fig|1122997.9.peg.99	CDS	R3_16_12__contig_1062_13312-1641	11672	13312	beta-glycosyl hydrolase	PLF_1912215_00001434	PGF_06773303	NA	NA	ENA:NIOKKJBH_3	0	0	Protein Homology	CDS	11672	13312	.	0	pgaptmp_001748	extdb:pgaptmp_001748	NA	glycoside hydrolase family 3 protein	GO:0005975,GO:0004553	hydrolase activity%2C hydrolyzing O-glycosyl compounds|0004553||IEA	carbohydrate metabolic process|0005975||IEA	NA	ENA:NIOKKJBH
Ajens	gnl|ENA|NIOKKJBH_3	Prodigal:002006	CDS	13309	13758	.	-	0	NIOKKJBH_00101	ndkA	Nucleoside diphosphate kinase	2.7.4.6	COG:COG0105	ab initio prediction:Prodigal:002006,similar to AA sequence:UniProtKB:P9WJH7	gnl|ENA|NIOKKJBH	R3_16_12__contig_1062	fig|1122997.9.peg.100	CDS	R3_16_12__contig_1062_13758-450	13309	13758	Nucleoside diphosphate kinase (EC 2.7.4.6)	PLF_1912215_00000509	PGF_03518570	NA	NA	ENA:NIOKKJBH_3	0	12	Protein Homology	CDS	13309	13746	.	0	pgaptmp_001749	extdb:pgaptmp_001749	ndk	nucleoside-diphosphate kinase	GO:0004550	nucleoside diphosphate kinase activity|0004550||IEA	NA	NA	ENA:NIOKKJBH
Ajens	gnl|ENA|NIOKKJBH_3	Prodigal:002006	CDS	13770	14135	.	-	0	NIOKKJBH_00102	NA	hypothetical protein	NA	NA	ab initio prediction:Prodigal:002006	gnl|ENA|NIOKKJBH	R3_16_12__contig_1062	fig|1122997.9.peg.101	CDS	R3_16_12__contig_1062_14135-366	13770	14135	hypothetical protein	PLF_1912215_00001623	PGF_02904544	NA	NA	ENA:NIOKKJBH_3	0	42	Protein Homology	CDS	13770	14093	.	0	pgaptmp_001750	extdb:pgaptmp_001750	NA	DUF4233 domain-containing protein	NA	NA	NA	NA	ENA:NIOKKJBH
Ajens	gnl|ENA|NIOKKJBH_3	Prodigal:002006	CDS	14132	15595	.	-	0	NIOKKJBH_00103	folC	Dihydrofolate synthase/folylpolyglutamate synthase	6.3.2.12	COG:COG0285	ab initio prediction:Prodigal:002006,similar to AA sequence:UniProtKB:I6Y0R5	gnl|ENA|NIOKKJBH	R3_16_12__contig_1062	fig|1122997.9.peg.102	CDS	R3_16_12__contig_1062_15595-1464	14132	15595	Dihydrofolate synthase (EC 6.3.2.12) @ Folylpolyglutamate synthase (EC 6.3.2.17)	PLF_1912215_00000986	PGF_04485073	NA	NA	ENA:NIOKKJBH_3	0	0	Protein Homology	CDS	14132	15595	.	0	pgaptmp_001751	extdb:pgaptmp_001751	NA	bifunctional folylpolyglutamate synthase/dihydrofolate synthase	GO:0006730,GO:0004326,GO:0005524,GO:0008841,GO:0046872	tetrahydrofolylpolyglutamate synthase activity|0004326||IEA,ATP binding|0005524||IEA,dihydrofolate synthase activity|0008841||IEA,metal ion binding|0046872||IEA	one-carbon metabolic process|0006730||IEA	NA	ENA:NIOKKJBH
Ajens	gnl|ENA|NIOKKJBH_3	Prodigal:002006	CDS	16011	16253	.	-	0	NIOKKJBH_00105	secG	putative protein-export membrane protein SecG	NA	COG:COG1314	ab initio prediction:Prodigal:002006,similar to AA sequence:UniProtKB:P9WGN5	gnl|ENA|NIOKKJBH	R3_16_12__contig_1062	fig|1122997.9.peg.104	CDS	R3_16_12__contig_1062_16241-231	16011	16241	Protein translocase membrane subunit SecG	PLF_1912215_00001270	PGF_00934722	NA	NA	ENA:NIOKKJBH_3	0	0	Protein Homology	CDS	16011	16253	.	0	pgaptmp_001753	extdb:pgaptmp_001753	secG	preprotein translocase subunit SecG	GO:0015739,GO:0015136,GO:0016020	sialic acid transmembrane transporter activity|0015136||IEA	sialic acid transport|0015739||IEA	NA	ENA:NIOKKJBH
Ajens	gnl|ENA|NIOKKJBH_3	Prodigal:002006	CDS	16365	17144	.	-	0	NIOKKJBH_00106	tpiA_1	Triosephosphate isomerase	5.3.1.1	COG:COG0149	ab initio prediction:Prodigal:002006,similar to AA sequence:UniProtKB:Q9Z520	gnl|ENA|NIOKKJBH	R3_16_12__contig_1062	fig|1122997.9.peg.105	CDS	R3_16_12__contig_1062_17144-780	16365	17144	Triosephosphate isomerase (EC 5.3.1.1)	PLF_1912215_00000688	PGF_04574228	NA	NA	ENA:NIOKKJBH_3	0	0	Protein Homology	CDS	16365	17144	.	0	pgaptmp_001754	extdb:pgaptmp_001754	tpiA	triose-phosphate isomerase	GO:0006096,GO:0004807	triose-phosphate isomerase activity|0004807||IEA	glycolytic process|0006096||IEA	NA	ENA:NIOKKJBH
Ajens	gnl|ENA|NIOKKJBH_3	Prodigal:002006	CDS	17144	18352	.	-	0	NIOKKJBH_00107	pgk	Phosphoglycerate kinase	2.7.2.3	COG:COG0126	ab initio prediction:Prodigal:002006,similar to AA sequence:UniProtKB:A0QWW3	gnl|ENA|NIOKKJBH	R3_16_12__contig_1062	fig|1122997.9.peg.106	CDS	R3_16_12__contig_1062_18352-1209	17144	18352	Phosphoglycerate kinase (EC 2.7.2.3)	PLF_1912215_00000541	PGF_02277678	NA	NA	ENA:NIOKKJBH_3	0	0	Protein Homology	CDS	17144	18352	.	0	pgaptmp_001755	extdb:pgaptmp_001755	NA	phosphoglycerate kinase	GO:0006096,GO:0004618,GO:0005524,GO:0005737	phosphoglycerate kinase activity|0004618||IEA,ATP binding|0005524||IEA	glycolytic process|0006096||IEA	NA	ENA:NIOKKJBH
Ajens	gnl|ENA|NIOKKJBH_3	Prodigal:002006	CDS	18481	19488	.	-	0	NIOKKJBH_00108	gapA	Glyceraldehyde-3-phosphate dehydrogenase	1.2.1.12	COG:COG0057	ab initio prediction:Prodigal:002006,similar to AA sequence:UniProtKB:A0QWW2	gnl|ENA|NIOKKJBH	R3_16_12__contig_1062	fig|1122997.9.peg.107	CDS	R3_16_12__contig_1062_19488-1008	18481	19488	NAD-dependent glyceraldehyde-3-phosphate dehydrogenase (EC 1.2.1.12)	PLF_1912215_00000488	PGF_00024478	NA	NA	ENA:NIOKKJBH_3	0	0	Protein Homology	CDS	18481	19488	.	0	pgaptmp_001756	extdb:pgaptmp_001756	gap	type I glyceraldehyde-3-phosphate dehydrogenase	GO:0006006,GO:0016620,GO:0050661,GO:0051287	oxidoreductase activity%2C acting on the aldehyde or oxo group of donors%2C NAD or NADP as acceptor|0016620||IEA,NADP binding|0050661||IEA,NAD binding|0051287||IEA	glucose metabolic process|0006006||IEA	NA	ENA:NIOKKJBH
Ajens	gnl|ENA|NIOKKJBH_3	Prodigal:002006	CDS	19637	20623	.	-	0	NIOKKJBH_00109	whiA	putative cell division protein WhiA	NA	COG:COG1481	ab initio prediction:Prodigal:002006,similar to AA sequence:UniProtKB:A0QWV9	gnl|ENA|NIOKKJBH	R3_16_12__contig_1062	fig|1122997.9.peg.108	CDS	R3_16_12__contig_1062_20623-987	19637	20623	Sporulation transcription regulator WhiA	PLF_1912215_00000325	PGF_00425738	NA	NA	ENA:NIOKKJBH_3	0	0	Protein Homology	CDS	19637	20623	.	0	pgaptmp_001757	extdb:pgaptmp_001757	whiA	DNA-binding protein WhiA	GO:0043937,GO:0003677	DNA binding|0003677||IEA	regulation of sporulation|0043937||IEA	NA	ENA:NIOKKJBH
Ajens	gnl|ENA|NIOKKJBH_3	Prodigal:002006	CDS	21718	22608	.	-	0	NIOKKJBH_00111	NA	Nucleotide-binding protein	NA	COG:COG1660	ab initio prediction:Prodigal:002006,similar to AA sequence:UniProtKB:P9WFQ3	gnl|ENA|NIOKKJBH	R3_16_12__contig_1062	fig|1122997.9.peg.110	CDS	R3_16_12__contig_1062_22608-891	21718	22608	RNase adapter protein RapZ	PLF_1912215_00000593	PGF_03788368	NA	NA	ENA:NIOKKJBH_3	0	0	Protein Homology	CDS	21718	22608	.	0	pgaptmp_001759	extdb:pgaptmp_001759	rapZ	RNase adapter RapZ	GO:0005524	ATP binding|0005524||IEA	NA	NA	ENA:NIOKKJBH
Ajens	gnl|ENA|NIOKKJBH_3	Prodigal:002006	CDS	24929	25669	.	+	0	NIOKKJBH_00113	NA	hypothetical protein	NA	NA	ab initio prediction:Prodigal:002006	gnl|ENA|NIOKKJBH	R3_16_12__contig_1062	fig|1122997.9.peg.113	CDS	R3_16_12__contig_1062_24929+741	24929	25669	hypothetical protein	PLF_1912215_00001622	PGF_05196666	NA	NA	ENA:NIOKKJBH_3	9	0	Protein Homology	CDS	24920	25669	.	0	pgaptmp_001761	extdb:pgaptmp_001761	NA	histidine phosphatase family protein	GO:0016791	phosphatase activity|0016791||IEA	NA	NA	ENA:NIOKKJBH
Ajens	gnl|ENA|NIOKKJBH_3	Prodigal:002006	CDS	26502	26912	.	+	0	NIOKKJBH_00115	petC	Cytochrome b6-f complex iron-sulfur subunit	7.1.1.6	NA	ab initio prediction:Prodigal:002006,protein motif:HAMAP:MF_01335	gnl|ENA|NIOKKJBH	R3_16_12__contig_1062	fig|1122997.9.peg.115	CDS	R3_16_12__contig_1062_26502+411	26502	26912	Rieske (2Fe-2S) domain protein	PLF_1912215_00001328	PGF_03272100	NA	NA	ENA:NIOKKJBH_3	0	0	Protein Homology	CDS	26502	26912	.	0	pgaptmp_001763	extdb:pgaptmp_001763	NA	Rieske (2Fe-2S) protein	GO:0046872,GO:0051537	metal ion binding|0046872||IEA,2 iron%2C 2 sulfur cluster binding|0051537||IEA	NA	NA	ENA:NIOKKJBH
Ajens	gnl|ENA|NIOKKJBH_3	Prodigal:002006	CDS	27000	27353	.	-	0	NIOKKJBH_00116	NA	hypothetical protein	NA	NA	ab initio prediction:Prodigal:002006	gnl|ENA|NIOKKJBH	R3_16_12__contig_1062	fig|1122997.9.peg.116	CDS	R3_16_12__contig_1062_27353-354	27000	27353	hypothetical protein	PLF_1912215_00003638	PGF_06886820	NA	NA	ENA:NIOKKJBH_3	0	0	GeneMarkS-2+	CDS	27000	27353	.	0	pgaptmp_001764	extdb:pgaptmp_001764	NA	hypothetical protein	NA	NA	NA	NA	ENA:NIOKKJBH
Ajens	gnl|ENA|NIOKKJBH_3	Prodigal:002006	CDS	27443	30472	.	-	0	NIOKKJBH_00117	uvrA_1	UvrABC system protein A	NA	COG:COG0178	ab initio prediction:Prodigal:002006,similar to AA sequence:UniProtKB:P9WQK7	gnl|ENA|NIOKKJBH	R3_16_12__contig_1062	fig|1122997.9.peg.117	CDS	R3_16_12__contig_1062_30472-3030	27443	30472	Excinuclease ABC subunit A	PLF_1912215_00000318	PGF_04041316	NA	NA	ENA:NIOKKJBH_3	0	0	Protein Homology	CDS	27443	30472	.	0	pgaptmp_001765	extdb:pgaptmp_001765	uvrA	excinuclease ABC subunit UvrA	GO:0006289,GO:0003677,GO:0005524,GO:0016887	DNA binding|0003677||IEA,ATP binding|0005524||IEA,ATP hydrolysis activity|0016887||IEA	nucleotide-excision repair|0006289||IEA	NA	ENA:NIOKKJBH
Ajens	gnl|ENA|NIOKKJBH_3	Prodigal:002006	CDS	31299	32300	.	-	0	NIOKKJBH_00119	NA	putative membrane protein	NA	COG:COG0861	ab initio prediction:Prodigal:002006,similar to AA sequence:UniProtKB:P9WG93	gnl|ENA|NIOKKJBH	R3_16_12__contig_1062	fig|1122997.9.peg.119	CDS	R3_16_12__contig_1062_32300-1002	31299	32300	Integral membrane protein TerC	PLF_1912215_00001106	PGF_00014728	NA	NA	ENA:NIOKKJBH_3	0	0	Protein Homology	CDS	31299	32300	.	0	pgaptmp_001767	extdb:pgaptmp_001767	NA	TerC/Alx family metal homeostasis membrane protein	GO:0016020	NA	NA	NA	ENA:NIOKKJBH
Ajens	gnl|ENA|NIOKKJBH_3	Prodigal:002006	CDS	32482	34566	.	-	0	NIOKKJBH_00120	uvrB	UvrABC system protein B	NA	COG:COG0556	ab initio prediction:Prodigal:002006,similar to AA sequence:UniProtKB:P9WFC7	gnl|ENA|NIOKKJBH	R3_16_12__contig_1062	fig|1122997.9.peg.120	CDS	R3_16_12__contig_1062_34566-2085	32482	34566	Excinuclease ABC subunit B	PLF_1912215_00000319	PGF_00950554	NA	NA	ENA:NIOKKJBH_3	0	0	Protein Homology	CDS	32482	34566	.	0	pgaptmp_001768	extdb:pgaptmp_001768	uvrB	excinuclease ABC subunit UvrB	GO:0006289,GO:0003677,GO:0005515,GO:0005524,GO:0016787,GO:0016887,GO:0009380	DNA binding|0003677||IEA,protein binding|0005515||IEA,ATP binding|0005524||IEA,hydrolase activity|0016787||IEA,ATP hydrolysis activity|0016887||IEA	nucleotide-excision repair|0006289||IEA	NA	ENA:NIOKKJBH
Ajens	gnl|ENA|NIOKKJBH_3	Prodigal:002006	CDS	34603	35235	.	-	0	NIOKKJBH_00121	coaE	Dephospho-CoA kinase	2.7.1.24	COG:COG0237	ab initio prediction:Prodigal:002006,similar to AA sequence:UniProtKB:P9WPA3	gnl|ENA|NIOKKJBH	R3_16_12__contig_1062	fig|1122997.9.peg.121	CDS	R3_16_12__contig_1062_35235-633	34603	35235	Dephospho-CoA kinase (EC 2.7.1.24)	PLF_1912215_00000301	PGF_01135236	NA	NA	ENA:NIOKKJBH_3	0	0	Protein Homology	CDS	34603	35235	.	0	pgaptmp_001769	extdb:pgaptmp_001769	coaE	dephospho-CoA kinase	GO:0015937,GO:0004140,GO:0005524	dephospho-CoA kinase activity|0004140||IEA,ATP binding|0005524||IEA	coenzyme A biosynthetic process|0015937||IEA	NA	ENA:NIOKKJBH
Ajens	gnl|ENA|NIOKKJBH_3	Prodigal:002006	CDS	35318	36862	.	-	0	NIOKKJBH_00122	rpsA	30S ribosomal protein S1	NA	COG:COG0539	ab initio prediction:Prodigal:002006,similar to AA sequence:UniProtKB:P46836	gnl|ENA|NIOKKJBH	R3_16_12__contig_1062	fig|1122997.9.peg.122	CDS	R3_16_12__contig_1062_36862-1545	35318	36862	SSU ribosomal protein S1p	PLF_1912215_00000628	PGF_09939762	NA	NA	ENA:NIOKKJBH_3	0	42	Protein Homology	CDS	35318	36820	.	0	pgaptmp_001770	extdb:pgaptmp_001770	rpsA	30S ribosomal protein S1	GO:0003676	nucleic acid binding|0003676||IEA	NA	NA	ENA:NIOKKJBH
Ajens	gnl|ENA|NIOKKJBH_3	Prodigal:002006	CDS	37096	37851	.	+	0	NIOKKJBH_00123	NA	hypothetical protein	NA	NA	ab initio prediction:Prodigal:002006	gnl|ENA|NIOKKJBH	R3_16_12__contig_1062	fig|1122997.9.peg.123	CDS	R3_16_12__contig_1062_37096+756	37096	37851	putative secreted protein	PLF_1912215_00002058	PGF_03611513	NA	NA	ENA:NIOKKJBH_3	30	0	Protein Homology	CDS	37126	37851	.	0	pgaptmp_001771	extdb:pgaptmp_001771	NA	class F sortase	GO:0016787	hydrolase activity|0016787||IEA	NA	NA	ENA:NIOKKJBH
Ajens	gnl|ENA|NIOKKJBH_3	Prodigal:002006	CDS	37973	40819	.	+	0	NIOKKJBH_00124	NA	hypothetical protein	NA	NA	ab initio prediction:Prodigal:002006	gnl|ENA|NIOKKJBH	R3_16_12__contig_1062	fig|1122997.9.peg.124	CDS	R3_16_12__contig_1062_37973+2847	37973	40819	Predicted D-lactate dehydrogenase, Fe-S protein, FAD/FMN-containing	PLF_1912215_00001257	PGF_05063576	NA	NA	ENA:NIOKKJBH_3	0	0	Protein Homology	CDS	37973	40819	.	0	pgaptmp_001772	extdb:pgaptmp_001772	NA	FAD-binding and (Fe-S)-binding domain-containing protein	GO:0016491,GO:0046872,GO:0050660,GO:0051536,GO:0071949	oxidoreductase activity|0016491||IEA,metal ion binding|0046872||IEA,flavin adenine dinucleotide binding|0050660||IEA,iron-sulfur cluster binding|0051536||IEA,FAD binding|0071949||IEA	NA	NA	ENA:NIOKKJBH
Ajens	gnl|ENA|NIOKKJBH_3	Prodigal:002006	CDS	41040	41669	.	-	0	NIOKKJBH_00125	rhtB	Homoserine/homoserine lactone efflux protein	NA	COG:COG1280	ab initio prediction:Prodigal:002006,similar to AA sequence:UniProtKB:P0AG34	gnl|ENA|NIOKKJBH	R3_16_12__contig_1062	fig|1122997.9.peg.125	CDS	R3_16_12__contig_1062_41669-630	41040	41669	hypothetical protein	PLF_1912215_00004546	PGF_07574249	NA	NA	ENA:NIOKKJBH_3	0	0	Protein Homology	CDS	41040	41669	.	0	pgaptmp_001773	extdb:pgaptmp_001773	NA	LysE family translocator	GO:0006865,GO:0016020	NA	amino acid transport|0006865||IEA	NA	ENA:NIOKKJBH
Ajens	gnl|ENA|NIOKKJBH_3	Prodigal:002006	CDS	41713	44394	.	-	0	NIOKKJBH_00126	polA	DNA polymerase I	2.7.7.7	COG:COG0258	ab initio prediction:Prodigal:002006,similar to AA sequence:UniProtKB:P9WNU5	gnl|ENA|NIOKKJBH	R3_16_12__contig_1062	fig|1122997.9.peg.126	CDS	R3_16_12__contig_1062_44394-2682	41713	44394	DNA polymerase I (EC 2.7.7.7)	PLF_1912215_00000278	PGF_10347756	NA	NA	ENA:NIOKKJBH_3	0	0	Protein Homology	CDS	41713	44394	.	0	pgaptmp_001774	extdb:pgaptmp_001774	polA	DNA polymerase I	GO:0006261,GO:0003676,GO:0003677,GO:0003887,GO:0008408	nucleic acid binding|0003676||IEA,DNA binding|0003677||IEA,DNA-directed DNA polymerase activity|0003887||IEA,3'-5' exonuclease activity|0008408||IEA	DNA-templated DNA replication|0006261||IEA	NA	ENA:NIOKKJBH
Ajens	gnl|ENA|NIOKKJBH_3	Prodigal:002006	CDS	44435	45193	.	-	0	NIOKKJBH_00127	NA	hypothetical protein	NA	NA	ab initio prediction:Prodigal:002006	gnl|ENA|NIOKKJBH	R3_16_12__contig_1062	fig|1122997.9.peg.127	CDS	R3_16_12__contig_1062_45193-759	44435	45193	Precorrin-6A synthase (deacetylating) (EC 2.1.1.152)	PLF_1912215_00001253	PGF_00035466	NA	NA	ENA:NIOKKJBH_3	0	0	Protein Homology	CDS	44435	45193	.	0	pgaptmp_001775	extdb:pgaptmp_001775	cobF	precorrin-6A synthase (deacetylating)	GO:0009236,GO:0043819	precorrin-6A synthase (deacetylating) activity|0043819||IEA	cobalamin biosynthetic process|0009236||IEA	NA	ENA:NIOKKJBH
Ajens	gnl|ENA|NIOKKJBH_3	Prodigal:002006	CDS	45321	45755	.	+	0	NIOKKJBH_00128	NA	Putative esterase	3.1.2.-	COG:COG2050	ab initio prediction:Prodigal:002006,similar to AA sequence:UniProtKB:Q9I3A4	gnl|ENA|NIOKKJBH	R3_16_12__contig_1062	fig|1122997.9.peg.128	CDS	R3_16_12__contig_1062_45321+435	45321	45755	1,4-dihydroxy-2-naphthoyl-CoA hydrolase (EC 3.1.2.28) in menaquinone biosynthesis	PLF_1912215_00004011	PGF_01730118	NA	NA	ENA:NIOKKJBH_3	0	0	Protein Homology	CDS	45321	45755	.	0	pgaptmp_001776	extdb:pgaptmp_001776	NA	PaaI family thioesterase	GO:0016790,GO:0016836,GO:0047617	thiolester hydrolase activity|0016790||IEA,hydro-lyase activity|0016836||IEA,fatty acyl-CoA hydrolase activity|0047617||IEA	NA	NA	ENA:NIOKKJBH
Ajens	gnl|ENA|NIOKKJBH_3	Prodigal:002006	CDS	45894	46553	.	-	0	NIOKKJBH_00129	pdtaR	putative transcriptional regulatory protein pdtaR	NA	COG:COG3707	ab initio prediction:Prodigal:002006,similar to AA sequence:UniProtKB:P9WGM3	gnl|ENA|NIOKKJBH	R3_16_12__contig_1062	fig|1122997.9.peg.129	CDS	R3_16_12__contig_1062_46553-660	45894	46553	Two-component transcriptional response regulator PdtaR, LuxR family	PLF_1912215_00000694	PGF_00336478	NA	NA	ENA:NIOKKJBH_3	0	18	Protein Homology	CDS	45894	46571	.	0	pgaptmp_001777	extdb:pgaptmp_001777	NA	ANTAR domain-containing response regulator	GO:0000160	NA	phosphorelay signal transduction system|0000160||IEA	NA	ENA:NIOKKJBH
Ajens	gnl|ENA|NIOKKJBH_3	Prodigal:002006	CDS	48567	49508	.	-	0	NIOKKJBH_00132	NA	putative RNA pseudouridine synthase	5.4.99.-	COG:COG0564	ab initio prediction:Prodigal:002006,similar to AA sequence:UniProtKB:P9WHQ3	gnl|ENA|NIOKKJBH	R3_16_12__contig_1062	fig|1122997.9.peg.132	CDS	R3_16_12__contig_1062_49508-942	48567	49508	LSU rRNA pseudouridine(1911/1915/1917) synthase (EC 5.4.99.23)	PLF_1912215_00000608	PGF_10569727	NA	NA	ENA:NIOKKJBH_3	0	0	Protein Homology	CDS	48567	49508	.	0	pgaptmp_001780	extdb:pgaptmp_001780	NA	RluA family pseudouridine synthase	GO:0001522,GO:0009451,GO:0003723,GO:0009982	RNA binding|0003723||IEA,pseudouridine synthase activity|0009982||IEA	pseudouridine synthesis|0001522||IEA,RNA modification|0009451||IEA	NA	ENA:NIOKKJBH
Ajens	gnl|ENA|NIOKKJBH_3	Prodigal:002006	CDS	50068	50502	.	-	0	NIOKKJBH_00134	dksA_1	RNA polymerase-binding transcription factor DksA	NA	NA	ab initio prediction:Prodigal:002006,protein motif:HAMAP:MF_00926	gnl|ENA|NIOKKJBH	R3_16_12__contig_1062	fig|1122997.9.peg.134	CDS	R3_16_12__contig_1062_50502-435	50068	50502	RNA polymerase-binding transcription factor DksA	PLF_1912215_00001310	PGF_00046597	NA	NA	ENA:NIOKKJBH_3	0	0	Protein Homology	CDS	50068	50502	.	0	pgaptmp_001782	extdb:pgaptmp_001782	NA	TraR/DksA family transcriptional regulator	GO:0008270	zinc ion binding|0008270||IEA	NA	NA	ENA:NIOKKJBH
Ajens	gnl|ENA|NIOKKJBH_3	Prodigal:002006	CDS	51910	52200	.	-	0	NIOKKJBH_00136	NA	hypothetical protein	NA	NA	ab initio prediction:Prodigal:002006	gnl|ENA|NIOKKJBH	R3_16_12__contig_1062	fig|1122997.9.peg.136	CDS	R3_16_12__contig_1062_52200-291	51910	52200	Cell division integral membrane protein, YggT and half-length relatives	PLF_1912215_00000927	PGF_03081665	NA	NA	ENA:NIOKKJBH_3	0	0	Protein Homology	CDS	51910	52200	.	0	pgaptmp_001784	extdb:pgaptmp_001784	NA	YggT family protein	NA	NA	NA	NA	ENA:NIOKKJBH
Ajens	gnl|ENA|NIOKKJBH_3	Prodigal:002006	CDS	52230	52763	.	-	0	NIOKKJBH_00137	sepF	Cell division protein SepF	NA	NA	ab initio prediction:Prodigal:002006,protein motif:HAMAP:MF_01197	gnl|ENA|NIOKKJBH	R3_16_12__contig_1062	fig|1122997.9.peg.137	CDS	R3_16_12__contig_1062_52763-534	52230	52763	SepF, FtsZ-interacting protein related to cell division	PLF_1912215_00000637	PGF_03021263	NA	NA	ENA:NIOKKJBH_3	0	0	Protein Homology	CDS	52230	52763	.	0	pgaptmp_001785	extdb:pgaptmp_001785	NA	cell division protein SepF	GO:0000917,GO:0043093,GO:0090529	NA	division septum assembly|0000917||IEA,FtsZ-dependent cytokinesis|0043093||IEA,cell septum assembly|0090529||IEA	NA	ENA:NIOKKJBH
Ajens	gnl|ENA|NIOKKJBH_3	Prodigal:002006	CDS	52880	53650	.	-	0	NIOKKJBH_00138	NA	Polyphenol oxidase	1.10.3.-	COG:COG1496	ab initio prediction:Prodigal:002006,similar to AA sequence:UniProtKB:P9WKD5	gnl|ENA|NIOKKJBH	R3_16_12__contig_1062	fig|1122997.9.peg.138	CDS	R3_16_12__contig_1062_53650-771	52880	53650	FIG00003370: Multicopper polyphenol oxidase	PLF_1912215_00001018	PGF_05501316	NA	NA	ENA:NIOKKJBH_3	0	9	Protein Homology	CDS	52880	53659	.	0	pgaptmp_001786	extdb:pgaptmp_001786	NA	polyphenol oxidase family protein	NA	NA	NA	NA	ENA:NIOKKJBH
Ajens	gnl|ENA|NIOKKJBH_3	Prodigal:002006	CDS	55016	55735	.	-	0	NIOKKJBH_00140	ftsQ	Cell division protein FtsQ	NA	COG:COG1589	ab initio prediction:Prodigal:002006,similar to AA sequence:UniProtKB:P9WNA1	gnl|ENA|NIOKKJBH	R3_16_12__contig_1062	fig|1122997.9.peg.140	CDS	R3_16_12__contig_1062_55735-720	55016	55735	Cell division protein FtsQ	PLF_1912215_00001749	PGF_10535492	NA	NA	ENA:NIOKKJBH_3	0	0	Protein Homology	CDS	55016	55735	.	0	pgaptmp_001788	extdb:pgaptmp_001788	NA	cell division protein FtsQ/DivIB	GO:0043093,GO:0051301	NA	FtsZ-dependent cytokinesis|0043093||IEA,cell division|0051301||IEA	NA	ENA:NIOKKJBH
Ajens	gnl|ENA|NIOKKJBH_3	Prodigal:002006	CDS	55732	57153	.	-	0	NIOKKJBH_00141	murC	UDP-N-acetylmuramate--L-alanine ligase	6.3.2.8	COG:COG0773	ab initio prediction:Prodigal:002006,similar to AA sequence:UniProtKB:P9WJL7	gnl|ENA|NIOKKJBH	R3_16_12__contig_1062	fig|1122997.9.peg.141	CDS	R3_16_12__contig_1062_57153-1422	55732	57153	UDP-N-acetylmuramate--L-alanine ligase (EC 6.3.2.8)	PLF_1912215_00000701	PGF_00063999	NA	NA	ENA:NIOKKJBH_3	0	0	Protein Homology	CDS	55732	57153	.	0	pgaptmp_001789	extdb:pgaptmp_001789	murC	UDP-N-acetylmuramate--L-alanine ligase	GO:0009252,GO:0008763	UDP-N-acetylmuramate-L-alanine ligase activity|0008763||IEA	peptidoglycan biosynthetic process|0009252||IEA	NA	ENA:NIOKKJBH
Ajens	gnl|ENA|NIOKKJBH_3	Prodigal:002006	CDS	57140	58294	.	-	0	NIOKKJBH_00142	murG	UDP-N-acetylglucosamine--N-acetylmuramyl-(pentapeptide) pyrophosphoryl-undecaprenol N-acetylglucosamine transferase	2.4.1.227	COG:COG0707	ab initio prediction:Prodigal:002006,similar to AA sequence:UniProtKB:P9WJK9	gnl|ENA|NIOKKJBH	R3_16_12__contig_1062	fig|1122997.9.peg.142	CDS	R3_16_12__contig_1062_58294-1155	57140	58294	UDP-N-acetylglucosamine--N-acetylmuramyl-(pentapeptide) pyrophosphoryl-undecaprenol N-acetylglucosamine transferase (EC 2.4.1.227)	PLF_1912215_00000700	PGF_03295331	NA	NA	ENA:NIOKKJBH_3	0	0	Protein Homology	CDS	57140	58294	.	0	pgaptmp_001790	extdb:pgaptmp_001790	murG	undecaprenyldiphospho-muramoylpentapeptide beta-N-acetylglucosaminyltransferase	GO:0009252,GO:0050511	undecaprenyldiphospho-muramoylpentapeptide beta-N-acetylglucosaminyltransferase activity|0050511||IEA	peptidoglycan biosynthetic process|0009252||IEA	NA	ENA:NIOKKJBH
Ajens	gnl|ENA|NIOKKJBH_3	Prodigal:002006	CDS	59654	61120	.	-	0	NIOKKJBH_00144	murD	UDP-N-acetylmuramoylalanine--D-glutamate ligase	6.3.2.9	COG:COG0771	ab initio prediction:Prodigal:002006,similar to AA sequence:UniProtKB:P9WJL5	gnl|ENA|NIOKKJBH	R3_16_12__contig_1062	fig|1122997.9.peg.144	CDS	R3_16_12__contig_1062_61120-1467	59654	61120	UDP-N-acetylmuramoyl-L-alanine--D-glutamate ligase (EC 6.3.2.9)	PLF_1912215_00000702	PGF_06162930	NA	NA	ENA:NIOKKJBH_3	0	33	Protein Homology	CDS	59654	61153	.	0	pgaptmp_001792	extdb:pgaptmp_001792	murD	UDP-N-acetylmuramoyl-L-alanine--D-glutamate ligase	GO:0008360,GO:0009252,GO:0051301,GO:0005524,GO:0008764,GO:0005737	ATP binding|0005524||IEA,UDP-N-acetylmuramoylalanine-D-glutamate ligase activity|0008764||IEA	regulation of cell shape|0008360||IEA,peptidoglycan biosynthetic process|0009252||IEA,cell division|0051301||IEA	NA	ENA:NIOKKJBH
Ajens	gnl|ENA|NIOKKJBH_3	Prodigal:002006	CDS	61135	62199	.	-	0	NIOKKJBH_00145	mraY	Phospho-N-acetylmuramoyl-pentapeptide-transferase	2.7.8.13	COG:COG0472	ab initio prediction:Prodigal:002006,similar to AA sequence:UniProtKB:P9WMW7	gnl|ENA|NIOKKJBH	R3_16_12__contig_1062	fig|1122997.9.peg.145	CDS	R3_16_12__contig_1062_62199-1065	61135	62199	Phospho-N-acetylmuramoyl-pentapeptide-transferase (EC 2.7.8.13)	PLF_1912215_00000535	PGF_00033359	NA	NA	ENA:NIOKKJBH_3	0	0	Protein Homology	CDS	61135	62199	.	0	pgaptmp_001793	extdb:pgaptmp_001793	mraY	phospho-N-acetylmuramoyl-pentapeptide-transferase	GO:0009252,GO:0008963,GO:0016020	phospho-N-acetylmuramoyl-pentapeptide-transferase activity|0008963||IEA	peptidoglycan biosynthetic process|0009252||IEA	NA	ENA:NIOKKJBH
Ajens	gnl|ENA|NIOKKJBH_3	Prodigal:002006	CDS	62196	63632	.	-	0	NIOKKJBH_00146	murF	UDP-N-acetylmuramoyl-tripeptide--D-alanyl-D-alanine ligase	6.3.2.10	COG:COG0770	ab initio prediction:Prodigal:002006,similar to AA sequence:UniProtKB:P9WJL1	gnl|ENA|NIOKKJBH	R3_16_12__contig_1062	fig|1122997.9.peg.146	CDS	R3_16_12__contig_1062_63632-1437	62196	63632	UDP-N-acetylmuramoyl-tripeptide--D-alanyl-D-alanine ligase (EC 6.3.2.10)	PLF_1912215_00001406	PGF_04521913	NA	NA	ENA:NIOKKJBH_3	0	0	Protein Homology	CDS	62196	63632	.	0	pgaptmp_001794	extdb:pgaptmp_001794	NA	UDP-N-acetylmuramoyl-tripeptide--D-alanyl-D-alanine ligase	GO:0009252,GO:0071555,GO:0005524,GO:0047480	ATP binding|0005524||IEA,UDP-N-acetylmuramoyl-tripeptide-D-alanyl-D-alanine ligase activity|0047480||IEA	peptidoglycan biosynthetic process|0009252||IEA,cell wall organization|0071555||IEA	NA	ENA:NIOKKJBH
Ajens	gnl|ENA|NIOKKJBH_3	Prodigal:002006	CDS	67206	67658	.	-	0	NIOKKJBH_00149	NA	hypothetical protein	NA	NA	ab initio prediction:Prodigal:002006	gnl|ENA|NIOKKJBH	R3_16_12__contig_1062	fig|1122997.9.peg.149	CDS	R3_16_12__contig_1062_67658-453	67206	67658	Cell division protein FtsL	PLF_1912215_00000930	PGF_00417015	NA	NA	ENA:NIOKKJBH_3	0	0	GeneMarkS-2+	CDS	67206	67658	.	0	pgaptmp_001797	extdb:pgaptmp_001797	NA	cell division protein FtsL	NA	NA	NA	NA	ENA:NIOKKJBH
Ajens	gnl|ENA|NIOKKJBH_3	Prodigal:002006	CDS	67655	68671	.	-	0	NIOKKJBH_00150	rsmH	Ribosomal RNA small subunit methyltransferase H	2.1.1.199	COG:COG0275	ab initio prediction:Prodigal:002006,similar to AA sequence:UniProtKB:P9WJP1	gnl|ENA|NIOKKJBH	R3_16_12__contig_1062	fig|1122997.9.peg.150	CDS	R3_16_12__contig_1062_68671-1017	67655	68671	16S rRNA (cytosine(1402)-N(4))-methyltransferase (EC 2.1.1.199)	PLF_1912215_00000143	PGF_02390924	NA	NA	ENA:NIOKKJBH_3	0	0	Protein Homology	CDS	67655	68671	.	0	pgaptmp_001798	extdb:pgaptmp_001798	rsmH	16S rRNA (cytosine(1402)-N(4))-methyltransferase RsmH	GO:0016434	rRNA (cytosine) methyltransferase activity|0016434||IEA	NA	NA	ENA:NIOKKJBH
Ajens	gnl|ENA|NIOKKJBH_3	Prodigal:002006	CDS	68817	69254	.	-	0	NIOKKJBH_00151	mraZ	Transcriptional regulator MraZ	NA	COG:COG2001	ab initio prediction:Prodigal:002006,similar to AA sequence:UniProtKB:P9WJN9	gnl|ENA|NIOKKJBH	R3_16_12__contig_1062	fig|1122997.9.peg.151	CDS	R3_16_12__contig_1062_69254-438	68817	69254	Transcriptional regulator MraZ	PLF_1912215_00000243	PGF_01420802	NA	NA	ENA:NIOKKJBH_3	0	0	Protein Homology	CDS	68817	69254	.	0	pgaptmp_001799	extdb:pgaptmp_001799	mraZ	division/cell wall cluster transcriptional repressor MraZ	GO:0006355,GO:0003700	DNA-binding transcription factor activity|0003700||IEA	regulation of DNA-templated transcription|0006355||IEA	NA	ENA:NIOKKJBH
Ajens	gnl|ENA|NIOKKJBH_3	Prodigal:002006	CDS	69510	70463	.	+	0	NIOKKJBH_00152	NA	hypothetical protein	NA	NA	ab initio prediction:Prodigal:002006	gnl|ENA|NIOKKJBH	R3_16_12__contig_1062	fig|1122997.9.peg.152	CDS	R3_16_12__contig_1062_69510+954	69510	70463	FIG022979: MoxR-like ATPases	PLF_1912215_00000091	PGF_04490704	NA	NA	ENA:NIOKKJBH_3	33	0	Protein Homology	CDS	69543	70463	.	0	pgaptmp_001800	extdb:pgaptmp_001800	NA	AAA family ATPase	GO:0005524,GO:0016887	ATP binding|0005524||IEA,ATP hydrolysis activity|0016887||IEA	NA	NA	ENA:NIOKKJBH
Ajens	gnl|ENA|NIOKKJBH_3	Prodigal:002006	CDS	71724	74048	.	+	0	NIOKKJBH_00154	NA	hypothetical protein	NA	NA	ab initio prediction:Prodigal:002006	gnl|ENA|NIOKKJBH	R3_16_12__contig_1062	fig|1122997.9.peg.154	CDS	R3_16_12__contig_1062_71724+2325	71724	74048	FIG001454: Transglutaminase-like enzymes, putative cysteine proteases	PLF_1912215_00000024	PGF_05438837	NA	NA	ENA:NIOKKJBH_3	0	0	Protein Homology	CDS	71724	74048	.	0	pgaptmp_001802	extdb:pgaptmp_001802	NA	transglutaminaseTgpA domain-containing protein	NA	NA	NA	NA	ENA:NIOKKJBH
Ajens	gnl|ENA|NIOKKJBH_3	Prodigal:002006	CDS	74071	74412	.	-	0	NIOKKJBH_00155	NA	hypothetical protein	NA	NA	ab initio prediction:Prodigal:002006	gnl|ENA|NIOKKJBH	R3_16_12__contig_1062	fig|1122997.9.peg.155	CDS	R3_16_12__contig_1062_74412-342	74071	74412	hypothetical protein	PLF_1912215_00003885	PGF_06947795	NA	NA	ENA:NIOKKJBH_3	0	36	Protein Homology	CDS	74071	74376	.	0	pgaptmp_001803	extdb:pgaptmp_001803	NA	excalibur calcium-binding domain-containing protein	NA	NA	NA	NA	ENA:NIOKKJBH
Ajens	gnl|ENA|NIOKKJBH_3	Prodigal:002006	CDS	74440	74874	.	-	0	NIOKKJBH_00156	NA	hypothetical protein	NA	NA	ab initio prediction:Prodigal:002006	gnl|ENA|NIOKKJBH	R3_16_12__contig_1062	fig|1122997.9.peg.156	CDS	R3_16_12__contig_1062_74874-435	74440	74874	FIG017342: transmembrane protein	PLF_1912215_00000334	PGF_00002542	NA	NA	ENA:NIOKKJBH_3	0	0	Protein Homology	CDS	74440	74874	.	0	pgaptmp_001804	extdb:pgaptmp_001804	NA	DUF3040 domain-containing protein	NA	NA	NA	NA	ENA:NIOKKJBH
Ajens	gnl|ENA|NIOKKJBH_3	Prodigal:002006	CDS	75203	76315	.	+	0	NIOKKJBH_00157	gcvT_2	Aminomethyltransferase	2.1.2.10	COG:COG0404	ab initio prediction:Prodigal:002006,similar to AA sequence:UniProtKB:P54378	gnl|ENA|NIOKKJBH	R3_16_12__contig_1062	fig|1122997.9.peg.158	CDS	R3_16_12__contig_1062_75203+1113	75203	76315	Aminomethyltransferase (glycine cleavage system T protein) (EC 2.1.2.10)	PLF_1912215_00000075	PGF_00053770	NA	NA	ENA:NIOKKJBH_3	0	0	Protein Homology	CDS	75203	76315	.	0	pgaptmp_001805	extdb:pgaptmp_001805	gcvT	glycine cleavage system aminomethyltransferase GcvT	GO:0019464,GO:0004047,GO:0005737	aminomethyltransferase activity|0004047||IEA	glycine decarboxylation via glycine cleavage system|0019464||IEA	NA	ENA:NIOKKJBH
Ajens	gnl|ENA|NIOKKJBH_3	Prodigal:002006	CDS	76394	76768	.	+	0	NIOKKJBH_00158	gcvH_1	Glycine cleavage system H protein	NA	COG:COG0509	ab initio prediction:Prodigal:002006,similar to AA sequence:UniProtKB:P9WN55	gnl|ENA|NIOKKJBH	R3_16_12__contig_1062	fig|1122997.9.peg.159	CDS	R3_16_12__contig_1062_76394+375	76394	76768	Glycine cleavage system H protein	PLF_1912215_00000098	PGF_01674551	NA	NA	ENA:NIOKKJBH_3	0	0	Protein Homology	CDS	76394	76768	.	0	pgaptmp_001806	extdb:pgaptmp_001806	gcvH	glycine cleavage system protein GcvH	GO:0019464,GO:0005960	NA	glycine decarboxylation via glycine cleavage system|0019464||IEA	NA	ENA:NIOKKJBH
Ajens	gnl|ENA|NIOKKJBH_3	Prodigal:002006	CDS	76859	79819	.	+	0	NIOKKJBH_00159	gcvP	putative glycine dehydrogenase (decarboxylating)	1.4.4.2	COG:COG0403	ab initio prediction:Prodigal:002006,similar to AA sequence:UniProtKB:P9WN53	gnl|ENA|NIOKKJBH	R3_16_12__contig_1062	fig|1122997.9.peg.160	CDS	R3_16_12__contig_1062_76859+2961	76859	79819	Glycine dehydrogenase [decarboxylating] (glycine cleavage system P protein) (EC 1.4.4.2)	PLF_1912215_00000025	PGF_00008773	NA	NA	ENA:NIOKKJBH_3	0	0	Protein Homology	CDS	76859	79819	.	0	pgaptmp_001807	extdb:pgaptmp_001807	gcvP	aminomethyl-transferring glycine dehydrogenase	GO:0019464,GO:0004375	glycine dehydrogenase (decarboxylating) activity|0004375||IEA	glycine decarboxylation via glycine cleavage system|0019464||IEA	NA	ENA:NIOKKJBH
Ajens	gnl|ENA|NIOKKJBH_3	Prodigal:002006	CDS	79816	80772	.	-	0	NIOKKJBH_00160	rarD	Protein RarD	NA	COG:COG2962	ab initio prediction:Prodigal:002006,similar to AA sequence:UniProtKB:P27844	gnl|ENA|NIOKKJBH	R3_16_12__contig_1062	fig|1122997.9.peg.161	CDS	R3_16_12__contig_1062_80772-957	79816	80772	Uncharacterized inner membrane protein RarD	PLF_1912215_00003236	PGF_05091456	NA	NA	ENA:NIOKKJBH_3	0	0	Protein Homology	CDS	79816	80772	.	0	pgaptmp_001808	extdb:pgaptmp_001808	rarD	EamA family transporter RarD	GO:0006810,GO:0005215,GO:0005886	transporter activity|0005215||IEA	transport|0006810||IEA	NA	ENA:NIOKKJBH
Ajens	gnl|ENA|NIOKKJBH_3	Prodigal:002006	CDS	81456	81797	.	+	0	NIOKKJBH_00161	NA	hypothetical protein	NA	NA	ab initio prediction:Prodigal:002006	gnl|ENA|NIOKKJBH	R3_16_12__contig_1062	fig|1122997.9.peg.162	CDS	R3_16_12__contig_1062_81456+342	81456	81797	Efflux ABC transporter, ATP-binding protein	PLF_1912215_00000310	PGF_00884706	NA	NA	ENA:NIOKKJBH_3	0	0	GeneMarkS-2+	CDS	81456	81797	.	0	pgaptmp_001810	extdb:pgaptmp_001810	NA	hypothetical protein	NA	NA	NA	NA	ENA:NIOKKJBH
Ajens	gnl|ENA|NIOKKJBH_3	Prodigal:002006	CDS	81802	82662	.	+	0	NIOKKJBH_00162	NA	hypothetical protein	NA	NA	ab initio prediction:Prodigal:002006	gnl|ENA|NIOKKJBH	R3_16_12__contig_1062	fig|1122997.9.peg.163	CDS	R3_16_12__contig_1062_81802+861	81802	82662	Efflux ABC transporter, permease protein	PLF_1912215_00001002	PGF_00006351	NA	NA	ENA:NIOKKJBH_3	0	0	Protein Homology	CDS	81802	82662	.	0	pgaptmp_001811	extdb:pgaptmp_001811	NA	ABC transporter permease	GO:0055085,GO:0042626,GO:0140359,GO:0016020,GO:0043190	ATPase-coupled transmembrane transporter activity|0042626||IEA,ABC-type transporter activity|0140359||IEA	transmembrane transport|0055085||IEA	NA	ENA:NIOKKJBH
Ajens	gnl|ENA|NIOKKJBH_3	Prodigal:002006	CDS	82659	83501	.	+	0	NIOKKJBH_00163	NA	hypothetical protein	NA	NA	ab initio prediction:Prodigal:002006	gnl|ENA|NIOKKJBH	R3_16_12__contig_1062	fig|1122997.9.peg.164	CDS	R3_16_12__contig_1062_82659+843	82659	83501	Efflux ABC transporter, permease protein	PLF_1912215_00001004	PGF_00006351	NA	NA	ENA:NIOKKJBH_3	12	0	Protein Homology	CDS	82671	83501	.	0	pgaptmp_001812	extdb:pgaptmp_001812	NA	ABC transporter permease	GO:0055085,GO:0042626,GO:0140359,GO:0016020,GO:0043190	ATPase-coupled transmembrane transporter activity|0042626||IEA,ABC-type transporter activity|0140359||IEA	transmembrane transport|0055085||IEA	NA	ENA:NIOKKJBH
Ajens	gnl|ENA|NIOKKJBH_3	Prodigal:002006	CDS	83604	84140	.	+	0	NIOKKJBH_00164	NA	hypothetical protein	NA	NA	ab initio prediction:Prodigal:002006	gnl|ENA|NIOKKJBH	R3_16_12__contig_1062	fig|1122997.9.peg.165	CDS	R3_16_12__contig_1062_83604+537	83604	84140	Gluconokinase (EC 2.7.1.12)	PLF_1912215_00000360	PGF_07176000	NA	NA	ENA:NIOKKJBH_3	0	0	Protein Homology	CDS	83604	84140	.	0	pgaptmp_001813	extdb:pgaptmp_001813	NA	gluconokinase	GO:0046177,GO:0005524,GO:0046316	ATP binding|0005524||IEA,gluconokinase activity|0046316||IEA	obsolete D-gluconate catabolic process|0046177||IEA	NA	ENA:NIOKKJBH
Ajens	gnl|ENA|NIOKKJBH_3	Prodigal:002006	CDS	84148	84585	.	-	0	NIOKKJBH_00165	NA	18 kDa heat shock protein	NA	NA	ab initio prediction:Prodigal:002006,similar to AA sequence:UniProtKB:Q53595	gnl|ENA|NIOKKJBH	R3_16_12__contig_1062	fig|1122997.9.peg.166	CDS	R3_16_12__contig_1062_84585-438	84148	84585	18 kDa antigen 2	PLF_1912215_00000791	PGF_00013970	NA	NA	ENA:NIOKKJBH_3	0	0	Protein Homology	CDS	84148	84585	.	0	pgaptmp_001814	extdb:pgaptmp_001814	NA	Hsp20/alpha crystallin family protein	GO:0009408,GO:0042802	identical protein binding|0042802||IEA	response to heat|0009408||IEA	NA	ENA:NIOKKJBH
Ajens	gnl|ENA|NIOKKJBH_3	Prodigal:002006	CDS	84715	85398	.	-	0	NIOKKJBH_00166	menH	2-succinyl-6-hydroxy-2%2C4-cyclohexadiene-1-carboxylate synthase	4.2.99.20	NA	ab initio prediction:Prodigal:002006,protein motif:HAMAP:MF_01660	gnl|ENA|NIOKKJBH	R3_16_12__contig_1062	fig|1122997.9.peg.167	CDS	R3_16_12__contig_1062_85398-684	84715	85398	Putative hydrolase	PLF_1912215_00001280	PGF_02904446	NA	NA	ENA:NIOKKJBH_3	0	0	Protein Homology	CDS	84715	85398	.	0	pgaptmp_001815	extdb:pgaptmp_001815	NA	alpha/beta fold hydrolase	NA	NA	NA	NA	ENA:NIOKKJBH
Ajens	gnl|ENA|NIOKKJBH_3	Prodigal:002006	CDS	85449	86297	.	-	0	NIOKKJBH_00167	ssuB	Aliphatic sulfonates import ATP-binding protein SsuB	3.6.3.-	COG:COG1116	ab initio prediction:Prodigal:002006,similar to AA sequence:UniProtKB:P97027	gnl|ENA|NIOKKJBH	R3_16_12__contig_1062	fig|1122997.9.peg.168	CDS	R3_16_12__contig_1062_86297-849	85449	86297	ABC transporter, ATP-binding protein (cluster 1, maltose/g3p/polyamine/iron); ABC transporter, ATP-binding protein (cluster 10, nitrate/sulfonate/bicarbonate)	PLF_1912215_00000822	PGF_03097747	NA	NA	ENA:NIOKKJBH_3	0	0	Protein Homology	CDS	85449	86297	.	0	pgaptmp_001816	extdb:pgaptmp_001816	NA	ABC transporter ATP-binding protein	GO:0006810,GO:0005215,GO:0005524,GO:0016887,GO:0042626,GO:0140359	transporter activity|0005215||IEA,ATP binding|0005524||IEA,ATP hydrolysis activity|0016887||IEA,ATPase-coupled transmembrane transporter activity|0042626||IEA,ABC-type transporter activity|0140359||IEA	transport|0006810||IEA	NA	ENA:NIOKKJBH
Ajens	gnl|ENA|NIOKKJBH_3	Prodigal:002006	CDS	86291	87418	.	-	0	NIOKKJBH_00168	NA	hypothetical protein	NA	NA	ab initio prediction:Prodigal:002006	gnl|ENA|NIOKKJBH	R3_16_12__contig_1062	fig|1122997.9.peg.169	CDS	R3_16_12__contig_1062_87418-1128	86291	87418	Alkanesulfonates transport system permease protein	PLF_1912215_00000877	PGF_00041527	NA	NA	ENA:NIOKKJBH_3	0	0	Protein Homology	CDS	86291	87418	.	0	pgaptmp_001817	extdb:pgaptmp_001817	NA	ABC transporter permease	GO:0005524,GO:0022857	ATP binding|0005524||IEA,transmembrane transporter activity|0022857||IEA	NA	NA	ENA:NIOKKJBH
Ajens	gnl|ENA|NIOKKJBH_3	Prodigal:002006	CDS	87424	88623	.	-	0	NIOKKJBH_00169	NA	hypothetical protein	NA	NA	ab initio prediction:Prodigal:002006	gnl|ENA|NIOKKJBH	R3_16_12__contig_1062	fig|1122997.9.peg.170	CDS	R3_16_12__contig_1062_88623-1200	87424	88623	ABC transporter, substrate-binding protein (cluster 10, nitrate/sulfonate/bicarbonate)	PLF_1912215_00000838	PGF_08616437	NA	NA	ENA:NIOKKJBH_3	0	0	Protein Homology	CDS	87424	88623	.	0	pgaptmp_001818	extdb:pgaptmp_001818	NA	ABC transporter substrate-binding protein	GO:0042626,GO:0140359,GO:0055052	ATPase-coupled transmembrane transporter activity|0042626||IEA,ABC-type transporter activity|0140359||IEA	NA	NA	ENA:NIOKKJBH
Ajens	gnl|ENA|NIOKKJBH_3	Prodigal:002006	CDS	90435	92693	.	+	0	NIOKKJBH_00171	rep_1	ATP-dependent DNA helicase Rep	3.6.4.12	NA	ab initio prediction:Prodigal:002006,protein motif:HAMAP:MF_01920	gnl|ENA|NIOKKJBH	R3_16_12__contig_1062	fig|1122997.9.peg.172	CDS	R3_16_12__contig_1062_90435+2259	90435	92693	putative helicase protein	PLF_1912215_00001651	PGF_00407243	NA	NA	ENA:NIOKKJBH_3	0	0	Protein Homology	CDS	90435	92693	.	0	pgaptmp_001820	extdb:pgaptmp_001820	NA	HelD family protein	GO:0003677,GO:0003678,GO:0005524,GO:0016887	DNA binding|0003677||IEA,DNA helicase activity|0003678||IEA,ATP binding|0005524||IEA,ATP hydrolysis activity|0016887||IEA	NA	NA	ENA:NIOKKJBH
Ajens	gnl|ENA|NIOKKJBH_3	Prodigal:002006	CDS	93601	94608	.	-	0	NIOKKJBH_00173	yfeX	Dye-decolorizing peroxidase YfeX	1.11.1.-	COG:COG2837	ab initio prediction:Prodigal:002006,similar to AA sequence:UniProtKB:Q8XBI9	gnl|ENA|NIOKKJBH	R3_16_12__contig_1062	fig|1122997.9.peg.174	CDS	R3_16_12__contig_1062_94608-1008	93601	94608	Predicted dye-decolorizing peroxidase (DyP), encapsulated subgroup	PLF_1912215_00000113	PGF_00035812	NA	NA	ENA:NIOKKJBH_3	0	36	Protein Homology	CDS	93601	94572	.	0	pgaptmp_001822	extdb:pgaptmp_001822	NA	Dyp-type peroxidase	GO:0004601,GO:0020037	peroxidase activity|0004601||IEA,heme binding|0020037||IEA	NA	NA	ENA:NIOKKJBH
Ajens	gnl|ENA|NIOKKJBH_3	Prodigal:002006	CDS	94701	95801	.	+	0	NIOKKJBH_00174	NA	hypothetical protein	NA	NA	ab initio prediction:Prodigal:002006	gnl|ENA|NIOKKJBH	R3_16_12__contig_1062	fig|1122997.9.peg.175	CDS	R3_16_12__contig_1062_94701+1101	94701	95801	Geranylgeranyl diphosphate synthase (EC 2.5.1.29)	PLF_1912215_00000359	PGF_02011315	NA	NA	ENA:NIOKKJBH_3	0	0	Protein Homology	CDS	94701	95801	.	0	pgaptmp_001823	extdb:pgaptmp_001823	NA	polyprenyl synthetase family protein	GO:0008299,GO:0004659,GO:0046872	prenyltransferase activity|0004659||IEA,metal ion binding|0046872||IEA	isoprenoid biosynthetic process|0008299||IEA	NA	ENA:NIOKKJBH
Ajens	gnl|ENA|NIOKKJBH_3	Prodigal:002006	CDS	96005	96430	.	+	0	NIOKKJBH_00175	NA	hypothetical protein	NA	NA	ab initio prediction:Prodigal:002006	gnl|ENA|NIOKKJBH	R3_16_12__contig_1062	fig|1122997.9.peg.176	CDS	R3_16_12__contig_1062_96005+426	96005	96430	hypothetical protein	PLF_1912215_00001968	PGF_00833127	NA	NA	ENA:NIOKKJBH_3	0	0	GeneMarkS-2+	CDS	96005	96430	.	0	pgaptmp_001824	extdb:pgaptmp_001824	NA	hypothetical protein	NA	NA	NA	NA	ENA:NIOKKJBH
Ajens	gnl|ENA|NIOKKJBH_3	Prodigal:002006	CDS	96599	98188	.	+	0	NIOKKJBH_00176	pknD_2	Serine/threonine-protein kinase PknD	2.7.11.1	NA	ab initio prediction:Prodigal:002006,protein motif:HAMAP:MF_01957	gnl|ENA|NIOKKJBH	R3_16_12__contig_1062	fig|1122997.9.peg.177	CDS	R3_16_12__contig_1062_96599+1590	96599	98188	Probable serine/threonine-protein kinase pknL (EC 2.7.11.1)	PLF_1912215_00000115	PGF_06672507	NA	NA	ENA:NIOKKJBH_3	0	0	Protein Homology	CDS	96599	98188	.	0	pgaptmp_001825	extdb:pgaptmp_001825	NA	protein kinase domain-containing protein	GO:0006468,GO:0004672,GO:0005524	protein kinase activity|0004672||IEA,ATP binding|0005524||IEA	protein phosphorylation|0006468||IEA	NA	ENA:NIOKKJBH
Ajens	gnl|ENA|NIOKKJBH_3	Prodigal:002006	CDS	99322	99969	.	-	0	NIOKKJBH_00178	NA	hypothetical protein	NA	NA	ab initio prediction:Prodigal:002006	gnl|ENA|NIOKKJBH	R3_16_12__contig_1062	fig|1122997.9.peg.179	CDS	R3_16_12__contig_1062_99969-648	99322	99969	similar to Zn-dependent hydrolases of the beta-lactamase fold	PLF_1912215_00001661	PGF_02906667	NA	NA	ENA:NIOKKJBH_3	0	0	Protein Homology	CDS	99322	99969	.	0	pgaptmp_001827	extdb:pgaptmp_001827	NA	MBL fold metallo-hydrolase	GO:0016787,GO:0046872	hydrolase activity|0016787||IEA,metal ion binding|0046872||IEA	NA	NA	ENA:NIOKKJBH
Ajens	gnl|ENA|NIOKKJBH_3	Prodigal:002006	CDS	100055	101449	.	-	0	NIOKKJBH_00179	aroH	Phospho-2-dehydro-3-deoxyheptonate aldolase	2.5.1.54	COG:COG3200	ab initio prediction:Prodigal:002006,similar to AA sequence:UniProtKB:P80574	gnl|ENA|NIOKKJBH	R3_16_12__contig_1062	fig|1122997.9.peg.180	CDS	R3_16_12__contig_1062_101449-1395	100055	101449	2-keto-3-deoxy-D-arabino-heptulosonate-7-phosphate synthase II (EC 2.5.1.54)	PLF_1912215_00000149	PGF_00071194	NA	NA	ENA:NIOKKJBH_3	0	0	Protein Homology	CDS	100055	101449	.	0	pgaptmp_001828	extdb:pgaptmp_001828	NA	class II 3-deoxy-7-phosphoheptulonate synthase	GO:0009073,GO:0009423,GO:0003849	3-deoxy-7-phosphoheptulonate synthase activity|0003849||IEA	aromatic amino acid family biosynthetic process|0009073||IEA,chorismate biosynthetic process|0009423||IEA	NA	ENA:NIOKKJBH
Ajens	gnl|ENA|NIOKKJBH_3	Prodigal:002006	CDS	101510	102202	.	-	0	NIOKKJBH_00180	degU_1	Transcriptional regulatory protein DegU	NA	COG:COG2197	ab initio prediction:Prodigal:002006,similar to AA sequence:UniProtKB:P13800	gnl|ENA|NIOKKJBH	R3_16_12__contig_1062	fig|1122997.9.peg.181	CDS	R3_16_12__contig_1062_102202-693	101510	102202	Two-component transcriptional response regulator, LuxR family	PLF_1912215_00001400	PGF_09666309	NA	NA	ENA:NIOKKJBH_3	0	0	Protein Homology	CDS	101510	102202	.	0	pgaptmp_001829	extdb:pgaptmp_001829	NA	response regulator	GO:0000160	NA	phosphorelay signal transduction system|0000160||IEA	NA	ENA:NIOKKJBH
Ajens	gnl|ENA|NIOKKJBH_3	Prodigal:002006	CDS	102333	103541	.	-	0	NIOKKJBH_00181	NA	hypothetical protein	NA	NA	ab initio prediction:Prodigal:002006	gnl|ENA|NIOKKJBH	R3_16_12__contig_1062	fig|1122997.9.peg.182	CDS	R3_16_12__contig_1062_103541-1209	102333	103541	hypothetical protein	PLF_1912215_00001480	PGF_09836410	NA	NA	ENA:NIOKKJBH_3	0	0	Protein Homology	CDS	102333	103541	.	0	pgaptmp_001830	extdb:pgaptmp_001830	NA	sensor histidine kinase	GO:0007165,GO:0000155,GO:0004673,GO:0005524	phosphorelay sensor kinase activity|0000155||IEA,protein histidine kinase activity|0004673||IEA,ATP binding|0005524||IEA	signal transduction|0007165||IEA	NA	ENA:NIOKKJBH
Ajens	gnl|ENA|NIOKKJBH_3	Prodigal:002006	CDS	103531	104355	.	-	0	NIOKKJBH_00182	NA	hypothetical protein	NA	NA	ab initio prediction:Prodigal:002006	gnl|ENA|NIOKKJBH	R3_16_12__contig_1062	fig|1122997.9.peg.183	CDS	R3_16_12__contig_1062_104355-825	103531	104355	Acyl-CoA:1-acyl-sn-glycerol-3-phosphate acyltransferase (EC 2.3.1.51)	PLF_1912215_00000863	PGF_04252606	NA	NA	ENA:NIOKKJBH_3	0	0	GeneMarkS-2+	CDS	103531	104355	.	0	pgaptmp_001831	extdb:pgaptmp_001831	NA	lysophospholipid acyltransferase family protein	GO:0008654,GO:0016746	acyltransferase activity|0016746||IEA	phospholipid biosynthetic process|0008654||IEA	NA	ENA:NIOKKJBH
Ajens	gnl|ENA|NIOKKJBH_3	Prodigal:002006	CDS	104352	105122	.	-	0	NIOKKJBH_00183	NA	hypothetical protein	NA	NA	ab initio prediction:Prodigal:002006	gnl|ENA|NIOKKJBH	R3_16_12__contig_1062	fig|1122997.9.peg.184	CDS	R3_16_12__contig_1062_105122-771	104352	105122	Acyl-CoA:1-acyl-sn-glycerol-3-phosphate acyltransferase (EC 2.3.1.51)	PLF_1912215_00000194	PGF_04252606	NA	NA	ENA:NIOKKJBH_3	0	0	Protein Homology	CDS	104352	105122	.	0	pgaptmp_001832	extdb:pgaptmp_001832	NA	lysophospholipid acyltransferase family protein	GO:0008654,GO:0016746	acyltransferase activity|0016746||IEA	phospholipid biosynthetic process|0008654||IEA	NA	ENA:NIOKKJBH
Ajens	gnl|ENA|NIOKKJBH_3	Prodigal:002006	CDS	105249	105695	.	+	0	NIOKKJBH_00184	NA	hypothetical protein	NA	NA	ab initio prediction:Prodigal:002006	gnl|ENA|NIOKKJBH	R3_16_12__contig_1062	fig|1122997.9.peg.185	CDS	R3_16_12__contig_1062_105249+447	105249	105695	hypothetical protein	PLF_1912215_00003645	PGF_02906366	NA	NA	ENA:NIOKKJBH_3	0	0	Protein Homology	CDS	105249	105695	.	0	pgaptmp_001833	extdb:pgaptmp_001833	NA	DUF6314 family protein	NA	NA	NA	NA	ENA:NIOKKJBH
Ajens	gnl|ENA|NIOKKJBH_3	Prodigal:002006	CDS	105685	106770	.	-	0	NIOKKJBH_00185	glkA	Glucokinase	2.7.1.2	NA	ab initio prediction:Prodigal:002006,similar to AA sequence:UniProtKB:P0A4E2	gnl|ENA|NIOKKJBH	R3_16_12__contig_1062	fig|1122997.9.peg.186	CDS	R3_16_12__contig_1062_106770-1086	105685	106770	Glucokinase (EC 2.7.1.2)	PLF_1912215_00003480	PGF_00007844	NA	NA	ENA:NIOKKJBH_3	0	0	Protein Homology	CDS	105685	106770	.	0	pgaptmp_001834	extdb:pgaptmp_001834	NA	ROK family glucokinase	GO:0006096,GO:0051156,GO:0004340,GO:0005737	glucokinase activity|0004340||IEA	glycolytic process|0006096||IEA,glucose 6-phosphate metabolic process|0051156||IEA	NA	ENA:NIOKKJBH
Ajens	gnl|ENA|NIOKKJBH_3	Prodigal:002006	CDS	106775	107914	.	-	0	NIOKKJBH_00186	NA	hypothetical protein	NA	NA	ab initio prediction:Prodigal:002006	gnl|ENA|NIOKKJBH	R3_16_12__contig_1062	fig|1122997.9.peg.187	CDS	R3_16_12__contig_1062_107914-1140	106775	107914	putative NPL/P60 family secreted protein	PLF_1912215_00002052	PGF_04460471	NA	NA	ENA:NIOKKJBH_3	0	0	Protein Homology	CDS	106775	107914	.	0	pgaptmp_001835	extdb:pgaptmp_001835	NA	NlpC/P60 family protein	NA	NA	NA	NA	ENA:NIOKKJBH
Ajens	gnl|ENA|NIOKKJBH_3	Prodigal:002006	CDS	108113	109918	.	+	0	NIOKKJBH_00187	NA	Putative bifunctional exonuclease/endonuclease protein	3.1.-.-	COG:COG0322	ab initio prediction:Prodigal:002006,similar to AA sequence:UniProtKB:P9WLJ1	gnl|ENA|NIOKKJBH	R3_16_12__contig_1062	fig|1122997.9.peg.188	CDS	R3_16_12__contig_1062_108113+1806	108113	109918	DNA polymerase III epsilon subunit (EC 2.7.7.7)	PLF_1912215_00000973	PGF_10506571	NA	NA	ENA:NIOKKJBH_3	24	0	Protein Homology	CDS	108137	109918	.	0	pgaptmp_001836	extdb:pgaptmp_001836	NA	DEDD exonuclease domain-containing protein	GO:0000027,GO:0003724,GO:0005524	RNA helicase activity|0003724||IEA,ATP binding|0005524||IEA	ribosomal large subunit assembly|0000027||IEA	NA	ENA:NIOKKJBH
Ajens	gnl|ENA|NIOKKJBH_3	Prodigal:002006	CDS	109929	110204	.	+	0	NIOKKJBH_00188	NA	hypothetical protein	NA	NA	ab initio prediction:Prodigal:002006	gnl|ENA|NIOKKJBH	R3_16_12__contig_1062	fig|1122997.9.peg.189	CDS	R3_16_12__contig_1062_109929+276	109929	110204	Transcriptional regulator, AsnC family	PLF_1912215_00001371	PGF_00650730	NA	NA	ENA:NIOKKJBH_3	0	0	Protein Homology	CDS	109929	110204	.	0	pgaptmp_001837	extdb:pgaptmp_001837	NA	Lrp/AsnC family transcriptional regulator	GO:0043565	sequence-specific DNA binding|0043565||IEA	NA	NA	ENA:NIOKKJBH
Ajens	gnl|ENA|NIOKKJBH_3	Prodigal:002006	CDS	110223	110876	.	-	0	NIOKKJBH_00189	NA	hypothetical protein	NA	NA	ab initio prediction:Prodigal:002006	gnl|ENA|NIOKKJBH	R3_16_12__contig_1062	fig|1122997.9.peg.190	CDS	R3_16_12__contig_1062_110876-654	110223	110876	hypothetical protein	PLF_1912215_00001475	PGF_08225224	NA	NA	ENA:NIOKKJBH_3	0	0	Protein Homology	CDS	110223	110876	.	0	pgaptmp_001838	extdb:pgaptmp_001838	NA	rhomboid family intramembrane serine protease	GO:0006508,GO:0004252,GO:0008270,GO:0016020	serine-type endopeptidase activity|0004252||IEA,zinc ion binding|0008270||IEA	proteolysis|0006508||IEA	NA	ENA:NIOKKJBH
Ajens	gnl|ENA|NIOKKJBH_3	Prodigal:002006	CDS	110965	111480	.	-	0	NIOKKJBH_00190	cypB	Peptidyl-prolyl cis-trans isomerase B	5.2.1.8	NA	ab initio prediction:Prodigal:002006,similar to AA sequence:UniProtKB:P77949	gnl|ENA|NIOKKJBH	R3_16_12__contig_1062	fig|1122997.9.peg.191	CDS	R3_16_12__contig_1062_111480-516	110965	111480	Peptidyl-prolyl cis-trans isomerase (EC 5.2.1.8)	PLF_1912215_00000524	PGF_09954313	NA	NA	ENA:NIOKKJBH_3	0	0	Protein Homology	CDS	110965	111480	.	0	pgaptmp_001839	extdb:pgaptmp_001839	NA	peptidylprolyl isomerase	GO:0000413,GO:0003755	peptidyl-prolyl cis-trans isomerase activity|0003755||IEA	protein peptidyl-prolyl isomerization|0000413||IEA	NA	ENA:NIOKKJBH
Ajens	gnl|ENA|NIOKKJBH_3	Prodigal:002006	CDS	111643	112614	.	+	0	NIOKKJBH_00191	NA	hypothetical protein	NA	NA	ab initio prediction:Prodigal:002006	gnl|ENA|NIOKKJBH	R3_16_12__contig_1062	fig|1122997.9.peg.192	CDS	R3_16_12__contig_1062_111643+972	111643	112614	hypothetical protein	PLF_1912215_00001581	PGF_08072365	NA	NA	ENA:NIOKKJBH_3	0	0	Protein Homology	CDS	111643	112614	.	0	pgaptmp_001840	extdb:pgaptmp_001840	NA	DUF5324 family protein	NA	NA	NA	NA	ENA:NIOKKJBH
Ajens	gnl|ENA|NIOKKJBH_3	Prodigal:002006	CDS	112826	113380	.	+	0	NIOKKJBH_00192	NA	hypothetical protein	NA	NA	ab initio prediction:Prodigal:002006	gnl|ENA|NIOKKJBH	R3_16_12__contig_1062	fig|1122997.9.peg.193	CDS	R3_16_12__contig_1062_112826+555	112826	113380	hypothetical protein	PLF_1912215_00003589	PGF_03966326	NA	NA	ENA:NIOKKJBH_3	0	0	GeneMarkS-2+	CDS	112826	113380	.	0	pgaptmp_001841	extdb:pgaptmp_001841	NA	hypothetical protein	NA	NA	NA	NA	ENA:NIOKKJBH
Ajens	gnl|ENA|NIOKKJBH_3	Prodigal:002006	CDS	113382	114107	.	+	0	NIOKKJBH_00193	NA	hypothetical protein	NA	NA	ab initio prediction:Prodigal:002006	gnl|ENA|NIOKKJBH	R3_16_12__contig_1062	fig|1122997.9.peg.194	CDS	R3_16_12__contig_1062_113382+726	113382	114107	hypothetical protein	PLF_1912215_00002001	PGF_12731522	NA	NA	ENA:NIOKKJBH_3	0	0	Protein Homology	CDS	113382	114107	.	0	pgaptmp_001842	extdb:pgaptmp_001842	NA	prepilin peptidase	GO:0004190,GO:0016020	aspartic-type endopeptidase activity|0004190||IEA	NA	NA	ENA:NIOKKJBH
Ajens	gnl|ENA|NIOKKJBH_3	Prodigal:002006	CDS	114181	115254	.	-	0	NIOKKJBH_00194	trpD	Anthranilate phosphoribosyltransferase	2.4.2.18	COG:COG0547	ab initio prediction:Prodigal:002006,similar to AA sequence:UniProtKB:A0R048	gnl|ENA|NIOKKJBH	R3_16_12__contig_1062	fig|1122997.9.peg.195	CDS	R3_16_12__contig_1062_115254-1074	114181	115254	Anthranilate phosphoribosyltransferase (EC 2.4.2.18)	PLF_1912215_00000213	PGF_00056662	NA	NA	ENA:NIOKKJBH_3	0	0	Protein Homology	CDS	114181	115254	.	0	pgaptmp_001843	extdb:pgaptmp_001843	trpD	anthranilate phosphoribosyltransferase	GO:0000162,GO:0004048	anthranilate phosphoribosyltransferase activity|0004048||IEA	L-tryptophan biosynthetic process|0000162||IEA	NA	ENA:NIOKKJBH
Ajens	gnl|ENA|NIOKKJBH_3	Prodigal:002006	CDS	115268	115675	.	-	0	NIOKKJBH_00195	NA	putative response regulatory protein	NA	COG:COG0784	ab initio prediction:Prodigal:002006,similar to AA sequence:UniProtKB:P9WGL7	gnl|ENA|NIOKKJBH	R3_16_12__contig_1062	fig|1122997.9.peg.196	CDS	R3_16_12__contig_1062_115675-408	115268	115675	Putative response regulator	PLF_1912215_00001293	PGF_02898874	NA	NA	ENA:NIOKKJBH_3	0	0	Protein Homology	CDS	115268	115675	.	0	pgaptmp_001844	extdb:pgaptmp_001844	NA	response regulator transcription factor	NA	NA	NA	NA	ENA:NIOKKJBH
Ajens	gnl|ENA|NIOKKJBH_3	Prodigal:002006	CDS	116719	117474	.	+	0	NIOKKJBH_00197	qcrC	Cytochrome bc1 complex cytochrome c subunit	7.1.1.8	COG:COG2010	ab initio prediction:Prodigal:002006,similar to AA sequence:UniProtKB:Q8NNK5	gnl|ENA|NIOKKJBH	R3_16_12__contig_1062	fig|1122997.9.peg.198	CDS	R3_16_12__contig_1062_116671+804	116671	117474	Ubiquinol-cytochrome C reductase, diheme cytochrome cc subunit	PLF_1912215_00001414	PGF_00064454	NA	NA	ENA:NIOKKJBH_3	48	0	Protein Homology	CDS	116671	117474	.	0	pgaptmp_001846	extdb:pgaptmp_001846	NA	c-type cytochrome	GO:0009055,GO:0020037,GO:0046872	electron transfer activity|0009055||IEA,heme binding|0020037||IEA,metal ion binding|0046872||IEA	NA	NA	ENA:NIOKKJBH
Ajens	gnl|ENA|NIOKKJBH_3	Prodigal:002006	CDS	117471	118556	.	+	0	NIOKKJBH_00198	qcrA	Cytochrome bc1 complex Rieske iron-sulfur subunit	NA	COG:COG0723	ab initio prediction:Prodigal:002006,similar to AA sequence:UniProtKB:P9WH23	gnl|ENA|NIOKKJBH	R3_16_12__contig_1062	fig|1122997.9.peg.199	CDS	R3_16_12__contig_1062_117471+1086	117471	118556	Ubiquinol-cytochrome C reductase iron-sulfur subunit (EC 1.10.2.2)	PLF_1912215_00001412	PGF_02930420	NA	NA	ENA:NIOKKJBH_3	30	0	Protein Homology	CDS	117441	118556	.	0	pgaptmp_001847	extdb:pgaptmp_001847	NA	Rieske 2Fe-2S domain-containing protein	GO:0051537	2 iron%2C 2 sulfur cluster binding|0051537||IEA	NA	NA	ENA:NIOKKJBH
Ajens	gnl|ENA|NIOKKJBH_3	Prodigal:002006	CDS	118556	120280	.	+	0	NIOKKJBH_00199	petB	Cytochrome b6	NA	NA	ab initio prediction:Prodigal:002006,protein motif:HAMAP:MF_00633	gnl|ENA|NIOKKJBH	R3_16_12__contig_1062	fig|1122997.9.peg.200	CDS	R3_16_12__contig_1062_118556+1725	118556	120280	Ubiquinol-cytochrome C reductase, cytochrome B subunit (EC 1.10.2.2)	PLF_1912215_00001413	PGF_12923190	NA	NA	ENA:NIOKKJBH_3	0	0	Protein Homology	CDS	118556	120280	.	0	pgaptmp_001848	extdb:pgaptmp_001848	NA	cytochrome b	GO:0022904,GO:0008121,GO:0009055,GO:0020037,GO:0046872	ubiquinol-cytochrome-c reductase activity|0008121||IEA,electron transfer activity|0009055||IEA,heme binding|0020037||IEA,metal ion binding|0046872||IEA	respiratory electron transport chain|0022904||IEA	NA	ENA:NIOKKJBH
Ajens	gnl|ENA|NIOKKJBH_3	Prodigal:002006	CDS	120795	122255	.	+	0	NIOKKJBH_00201	guaB1	putative oxidoreductase	1.-.-.-	COG:COG0516	ab initio prediction:Prodigal:002006,similar to AA sequence:UniProtKB:P9WKI3	gnl|ENA|NIOKKJBH	R3_16_12__contig_1062	fig|1122997.9.peg.202	CDS	R3_16_12__contig_1062_120795+1461	120795	122255	Inosine-5'-monophosphate dehydrogenase (EC 1.1.1.205) / CBS domain	PLF_1912215_00000409	PGF_10048015	NA	NA	ENA:NIOKKJBH_3	0	0	Protein Homology	CDS	120795	122255	.	0	pgaptmp_001850	extdb:pgaptmp_001850	NA	GuaB1 family IMP dehydrogenase-related protein	GO:0003938	IMP dehydrogenase activity|0003938||IEA	NA	NA	ENA:NIOKKJBH
Ajens	gnl|ENA|NIOKKJBH_3	Prodigal:002006	CDS	122293	122988	.	+	0	NIOKKJBH_00202	yhfK	putative sugar epimerase YhfK	4.-.-.-	COG:COG0702	ab initio prediction:Prodigal:002006,similar to AA sequence:UniProtKB:O07609	gnl|ENA|NIOKKJBH	R3_16_12__contig_1062	fig|1122997.9.peg.203	CDS	R3_16_12__contig_1062_122293+696	122293	122988	hypothetical protein	PLF_1912215_00006530	PGF_10384430	NA	NA	ENA:NIOKKJBH_3	0	0	Protein Homology	CDS	122293	122988	.	0	pgaptmp_001851	extdb:pgaptmp_001851	NA	NAD(P)H-binding protein	NA	NA	NA	NA	ENA:NIOKKJBH
Ajens	gnl|ENA|NIOKKJBH_3	Prodigal:002006	CDS	123108	123503	.	-	0	NIOKKJBH_00203	ctaF	Cytochrome c oxidase polypeptide 4	1.9.3.1	NA	ab initio prediction:Prodigal:002006,similar to AA sequence:UniProtKB:Q8NNK3	gnl|ENA|NIOKKJBH	R3_16_12__contig_1062	fig|1122997.9.peg.204	CDS	R3_16_12__contig_1062_123503-396	123108	123503	Cytochrome c oxidase polypeptide IV (EC 1.9.3.1)	PLF_1912215_00000960	PGF_03642879	NA	NA	ENA:NIOKKJBH_3	0	0	Protein Homology	CDS	123108	123503	.	0	pgaptmp_001852	extdb:pgaptmp_001852	NA	cytochrome c oxidase subunit 4	NA	NA	NA	NA	ENA:NIOKKJBH
Ajens	gnl|ENA|NIOKKJBH_3	Prodigal:002006	CDS	123500	125236	.	-	0	NIOKKJBH_00204	ctaD	putative cytochrome c oxidase subunit 1	1.9.3.1	COG:COG0843	ab initio prediction:Prodigal:002006,similar to AA sequence:UniProtKB:P9WP71	gnl|ENA|NIOKKJBH	R3_16_12__contig_1062	fig|1122997.9.peg.205	CDS	R3_16_12__contig_1062_125236-1737	123500	125236	Cytochrome c oxidase polypeptide I (EC 1.9.3.1)	PLF_1912215_00000957	PGF_03804538	NA	NA	ENA:NIOKKJBH_3	0	21	Protein Homology	CDS	123500	125215	.	0	pgaptmp_001853	extdb:pgaptmp_001853	ctaD	cytochrome c oxidase subunit I	GO:0015990,GO:0004129	cytochrome-c oxidase activity|0004129||IEA	electron transport coupled proton transport|0015990||IEA	NA	ENA:NIOKKJBH
Ajens	gnl|ENA|NIOKKJBH_3	Prodigal:002006	CDS	126314	126670	.	-	0	NIOKKJBH_00206	NA	Protein	NA	NA	ab initio prediction:Prodigal:002006,similar to AA sequence:UniProtKB:P0A5B0	gnl|ENA|NIOKKJBH	R3_16_12__contig_1062	fig|1122997.9.peg.207	CDS	R3_16_12__contig_1062_126670-357	126314	126670	Iron-sulfur cluster insertion protein SCO2161	PLF_1912215_00000772	PGF_08197987	NA	NA	ENA:NIOKKJBH_3	0	0	Protein Homology	CDS	126314	126670	.	0	pgaptmp_001855	extdb:pgaptmp_001855	erpA	iron-sulfur cluster insertion protein ErpA	GO:0016226,GO:0051536	iron-sulfur cluster binding|0051536||IEA	iron-sulfur cluster assembly|0016226||IEA	NA	ENA:NIOKKJBH
Ajens	gnl|ENA|NIOKKJBH_3	Prodigal:002006	CDS	126823	127767	.	-	0	NIOKKJBH_00207	NA	hypothetical protein	NA	NA	ab initio prediction:Prodigal:002006	gnl|ENA|NIOKKJBH	R3_16_12__contig_1062	fig|1122997.9.peg.208	CDS	R3_16_12__contig_1062_127767-945	126823	127767	hypothetical protein	PLF_1912215_00005570	PGF_00704532	NA	NA	ENA:NIOKKJBH_3	0	0	Protein Homology	CDS	126823	127767	.	0	pgaptmp_001856	extdb:pgaptmp_001856	NA	glycerate kinase	GO:0031388,GO:0008887	glycerate kinase activity|0008887||IEA	organic acid phosphorylation|0031388||IEA	NA	ENA:NIOKKJBH
Ajens	gnl|ENA|NIOKKJBH_3	Prodigal:002006	CDS	127764	128054	.	-	0	NIOKKJBH_00208	NA	hypothetical protein	NA	NA	ab initio prediction:Prodigal:002006	gnl|ENA|NIOKKJBH	R3_16_12__contig_1062	fig|1122997.9.peg.209	CDS	R3_16_12__contig_1062_128054-291	127764	128054	Hypothetical protein co-occurring with PspA-like suppressor	PLF_1912215_00001805	PGF_10584791	NA	NA	ENA:NIOKKJBH_3	0	0	Protein Homology	CDS	127764	128054	.	0	pgaptmp_001857	extdb:pgaptmp_001857	pspAA	PspA-associated protein PspAA	NA	NA	NA	NA	ENA:NIOKKJBH
Ajens	gnl|ENA|NIOKKJBH_3	Prodigal:002006	CDS	128051	128782	.	-	0	NIOKKJBH_00209	ydjF_1	Phage shock protein A	NA	COG:COG1842	ab initio prediction:Prodigal:002006,similar to AA sequence:UniProtKB:P54617	gnl|ENA|NIOKKJBH	R3_16_12__contig_1062	fig|1122997.9.peg.210	CDS	R3_16_12__contig_1062_128782-732	128051	128782	Suppressor of sigma54-dependent transcription, PspA-like	PLF_1912215_00001357	PGF_00055295	NA	NA	ENA:NIOKKJBH_3	0	27	Protein Homology	CDS	128051	128809	.	0	pgaptmp_001858	extdb:pgaptmp_001858	NA	PspA/IM30 family protein	NA	NA	NA	NA	ENA:NIOKKJBH
Ajens	gnl|ENA|NIOKKJBH_3	Prodigal:002006	CDS	129055	129774	.	+	0	NIOKKJBH_00210	NA	hypothetical protein	NA	NA	ab initio prediction:Prodigal:002006	gnl|ENA|NIOKKJBH	R3_16_12__contig_1062	fig|1122997.9.peg.212	CDS	R3_16_12__contig_1062_129055+720	129055	129774	CblZ, a non-orthologous displasment for Alpha-ribazole-5'-phosphate phosphatase	PLF_1912215_00001748	PGF_01021194	NA	NA	ENA:NIOKKJBH_3	27	0	Protein Homology	CDS	129082	129774	.	0	pgaptmp_001859	extdb:pgaptmp_001859	NA	DUF3043 domain-containing protein	NA	NA	NA	NA	ENA:NIOKKJBH
Ajens	gnl|ENA|NIOKKJBH_3	Prodigal:002006	CDS	129805	130023	.	+	0	NIOKKJBH_00211	NA	hypothetical protein	NA	NA	ab initio prediction:Prodigal:002006	gnl|ENA|NIOKKJBH	R3_16_12__contig_1062	fig|1122997.9.peg.213	CDS	R3_16_12__contig_1062_129805+219	129805	130023	hypothetical protein	PLF_1912215_00003941	PGF_02907228	NA	NA	ENA:NIOKKJBH_3	0	0	GeneMarkS-2+	CDS	129805	130023	.	0	pgaptmp_001860	extdb:pgaptmp_001860	NA	hypothetical protein	NA	NA	NA	NA	ENA:NIOKKJBH
Ajens	gnl|ENA|NIOKKJBH_3	Prodigal:002006	CDS	130535	132268	.	+	0	NIOKKJBH_00213	aceF	Dihydrolipoyllysine-residue acetyltransferase component of pyruvate dehydrogenase complex	2.3.1.12	COG:COG0508	ab initio prediction:Prodigal:002006,similar to AA sequence:UniProtKB:Q8NNJ2	gnl|ENA|NIOKKJBH	R3_16_12__contig_1062	fig|1122997.9.peg.215	CDS	R3_16_12__contig_1062_130535+1734	130535	132268	Dihydrolipoamide acetyltransferase component of pyruvate dehydrogenase complex (EC 2.3.1.12)	PLF_1912215_00000048	PGF_01915472	NA	NA	ENA:NIOKKJBH_3	0	0	Protein Homology	CDS	130535	132268	.	0	pgaptmp_001862	extdb:pgaptmp_001862	sucB	2-oxoglutarate dehydrogenase%2C E2 component%2C dihydrolipoamide succinyltransferase	GO:0016746	acyltransferase activity|0016746||IEA	NA	NA	ENA:NIOKKJBH
Ajens	gnl|ENA|NIOKKJBH_3	Prodigal:002006	CDS	135307	137520	.	+	0	NIOKKJBH_00216	ctpB	Cation-transporting P-type ATPase B	3.6.3.-	COG:COG2217	ab initio prediction:Prodigal:002006,similar to AA sequence:UniProtKB:P9WPT9	gnl|ENA|NIOKKJBH	R3_16_12__contig_1062	fig|1122997.9.peg.218	CDS	R3_16_12__contig_1062_135307+2214	135307	137520	Lead, cadmium, zinc and mercury transporting ATPase (EC 3.6.3.3) (EC 3.6.3.5); Copper-translocating P-type ATPase (EC 3.6.3.4)	PLF_1912215_00001142	PGF_07109475	NA	NA	ENA:NIOKKJBH_3	0	0	Protein Homology	CDS	135307	137520	.	0	pgaptmp_001865	extdb:pgaptmp_001865	NA	heavy metal translocating P-type ATPase	GO:0005524,GO:0015662,GO:0016887,GO:0019829,GO:0046872,GO:0016020	ATP binding|0005524||IEA,P-type ion transporter activity|0015662||IEA,ATP hydrolysis activity|0016887||IEA,ATPase-coupled monoatomic cation transmembrane transporter activity|0019829||IEA,metal ion binding|0046872||IEA	NA	NA	ENA:NIOKKJBH
Ajens	gnl|ENA|NIOKKJBH_3	Prodigal:002006	CDS	137679	138671	.	+	0	NIOKKJBH_00217	lipA	Lipoyl synthase	2.8.1.8	COG:COG0320	ab initio prediction:Prodigal:002006,similar to AA sequence:UniProtKB:P9WK91	gnl|ENA|NIOKKJBH	R3_16_12__contig_1062	fig|1122997.9.peg.219	CDS	R3_16_12__contig_1062_137679+993	137679	138671	Lipoyl synthase (EC 2.8.1.8)	PLF_1912215_00000455	PGF_00017479	NA	NA	ENA:NIOKKJBH_3	0	0	Protein Homology	CDS	137679	138671	.	0	pgaptmp_001866	extdb:pgaptmp_001866	lipA	lipoyl synthase	GO:0009107,GO:0016992,GO:0051539,GO:1904047	lipoate synthase activity|0016992||IEA,4 iron%2C 4 sulfur cluster binding|0051539||IEA,S-adenosyl-L-methionine binding|1904047||IEA	lipoate biosynthetic process|0009107||IEA	NA	ENA:NIOKKJBH
Ajens	gnl|ENA|NIOKKJBH_3	Prodigal:002006	CDS	138787	139554	.	+	0	NIOKKJBH_00218	NA	putative protein	NA	NA	ab initio prediction:Prodigal:002006,similar to AA sequence:UniProtKB:P9WLI1	gnl|ENA|NIOKKJBH	R3_16_12__contig_1062	fig|1122997.9.peg.220	CDS	R3_16_12__contig_1062_138787+768	138787	139554	Transmembrane protein MT2276, clustered with lipoate gene	PLF_1912215_00001386	PGF_00060585	NA	NA	ENA:NIOKKJBH_3	0	0	Protein Homology	CDS	138787	139554	.	0	pgaptmp_001867	extdb:pgaptmp_001867	NA	DUF4191 domain-containing protein	NA	NA	NA	NA	ENA:NIOKKJBH
Ajens	gnl|ENA|NIOKKJBH_3	Prodigal:002006	CDS	139561	141372	.	+	0	NIOKKJBH_00219	ettA	Energy-dependent translational throttle protein EttA	NA	COG:COG0488	ab initio prediction:Prodigal:002006,similar to AA sequence:UniProtKB:P45127	gnl|ENA|NIOKKJBH	R3_16_12__contig_1062	fig|1122997.9.peg.221	CDS	R3_16_12__contig_1062_139561+1812	139561	141372	Bis-ABC ATPase Uup	PLF_1912215_00000230	PGF_03029859	NA	NA	ENA:NIOKKJBH_3	0	0	Protein Homology	CDS	139561	141372	.	0	pgaptmp_001868	extdb:pgaptmp_001868	NA	ATP-binding cassette domain-containing protein	GO:0005524	ATP binding|0005524||IEA	NA	NA	ENA:NIOKKJBH
Ajens	gnl|ENA|NIOKKJBH_3	Prodigal:002006	CDS	142312	143445	.	-	0	NIOKKJBH_00221	tuaC	Putative teichuronic acid biosynthesis glycosyltransferase TuaC	2.4.-.-	COG:COG0438	ab initio prediction:Prodigal:002006,similar to AA sequence:UniProtKB:O32272	gnl|ENA|NIOKKJBH	R3_16_12__contig_1062	fig|1122997.9.peg.223	CDS	R3_16_12__contig_1062_143445-1134	142312	143445	hypothetical protein	PLF_1912215_00001563	PGF_07671331	NA	NA	ENA:NIOKKJBH_3	0	0	Protein Homology	CDS	142312	143445	.	0	pgaptmp_001870	extdb:pgaptmp_001870	NA	glycosyltransferase	GO:0016757	glycosyltransferase activity|0016757||IEA	NA	NA	ENA:NIOKKJBH
Ajens	gnl|ENA|NIOKKJBH_3	Prodigal:002006	CDS	143975	145447	.	-	0	NIOKKJBH_00223	NA	hypothetical protein	NA	NA	ab initio prediction:Prodigal:002006	gnl|ENA|NIOKKJBH	R3_16_12__contig_1062	fig|1122997.9.peg.225	CDS	R3_16_12__contig_1062_145447-1473	143975	145447	hypothetical protein	PLF_1912215_00001580	PGF_08225224	NA	NA	ENA:NIOKKJBH_3	0	0	GeneMarkS-2+	CDS	143975	145447	.	0	pgaptmp_001872	extdb:pgaptmp_001872	NA	hypothetical protein	NA	NA	NA	NA	ENA:NIOKKJBH
Ajens	gnl|ENA|NIOKKJBH_3	Prodigal:002006	CDS	145611	147032	.	+	0	NIOKKJBH_00224	glnA	Glutamine synthetase	6.3.1.2	COG:COG0174	ab initio prediction:Prodigal:002006,similar to AA sequence:UniProtKB:A0R079	gnl|ENA|NIOKKJBH	R3_16_12__contig_1062	fig|1122997.9.peg.226	CDS	R3_16_12__contig_1062_145611+1422	145611	147032	Glutamine synthetase type I (EC 6.3.1.2)	PLF_1912215_00000372	PGF_00275905	NA	NA	ENA:NIOKKJBH_3	0	0	Protein Homology	CDS	145611	147032	.	0	pgaptmp_001873	extdb:pgaptmp_001873	glnA	type I glutamate--ammonia ligase	GO:0006542,GO:0004356	glutamine synthetase activity|0004356||IEA	glutamine biosynthetic process|0006542||IEA	NA	ENA:NIOKKJBH
Ajens	gnl|ENA|NIOKKJBH_3	Prodigal:002006	CDS	147139	147954	.	+	0	NIOKKJBH_00225	NA	hypothetical protein	NA	NA	ab initio prediction:Prodigal:002006	gnl|ENA|NIOKKJBH	R3_16_12__contig_1062	fig|1122997.9.peg.227	CDS	R3_16_12__contig_1062_147139+816	147139	147954	GTP cyclohydrolase 1 type 2 homolog YbgI	PLF_1912215_00001056	PGF_09020471	NA	NA	ENA:NIOKKJBH_3	0	0	Protein Homology	CDS	147139	147954	.	0	pgaptmp_001874	extdb:pgaptmp_001874	NA	Nif3-like dinuclear metal center hexameric protein	GO:0051540,GO:0005737	metal cluster binding|0051540||IEA	NA	NA	ENA:NIOKKJBH
Ajens	gnl|ENA|NIOKKJBH_3	Prodigal:002006	CDS	147963	149288	.	+	0	NIOKKJBH_00226	NA	hypothetical protein	NA	NA	ab initio prediction:Prodigal:002006	gnl|ENA|NIOKKJBH	R3_16_12__contig_1062	fig|1122997.9.peg.228	CDS	R3_16_12__contig_1062_147963+1326	147963	149288	hypothetical protein	PLF_1912215_00001530	PGF_12675010	NA	NA	ENA:NIOKKJBH_3	0	0	Protein Homology	CDS	147963	149288	.	0	pgaptmp_001875	extdb:pgaptmp_001875	NA	threonine/serine ThrE exporter family protein	GO:0055085,GO:0022857,GO:0005886	transmembrane transporter activity|0022857||IEA	transmembrane transport|0055085||IEA	NA	ENA:NIOKKJBH
Ajens	gnl|ENA|NIOKKJBH_3	Prodigal:002006	CDS	149270	152245	.	-	0	NIOKKJBH_00227	glnE	Bifunctional glutamine synthetase adenylyltransferase/adenylyl-removing enzyme	2.7.7.42	NA	ab initio prediction:Prodigal:002006,protein motif:HAMAP:MF_00802	gnl|ENA|NIOKKJBH	R3_16_12__contig_1062	fig|1122997.9.peg.229	CDS	R3_16_12__contig_1062_152245-2976	149270	152245	Glutamine synthetase adenylyl-L-tyrosine phosphorylase (EC 2.7.7.89) / Glutamate-ammonia-ligase adenylyltransferase (EC 2.7.7.42)	PLF_1912215_00000370	PGF_01053024	NA	NA	ENA:NIOKKJBH_3	0	0	Protein Homology	CDS	149270	152245	.	0	pgaptmp_001876	extdb:pgaptmp_001876	NA	bifunctional [glutamine synthetase] adenylyltransferase/[glutamine synthetase]-adenylyl-L-tyrosine phosphorylase	GO:0008882	[glutamate-ammonia-ligase] adenylyltransferase activity|0008882||IEA	NA	NA	ENA:NIOKKJBH
Ajens	gnl|ENA|NIOKKJBH_3	Prodigal:002006	CDS	152327	153085	.	+	0	NIOKKJBH_00228	NA	hypothetical protein	NA	NA	ab initio prediction:Prodigal:002006	gnl|ENA|NIOKKJBH	R3_16_12__contig_1062	fig|1122997.9.peg.230	CDS	R3_16_12__contig_1062_152327+759	152327	153085	Uncharacterized protein MSMEG_5817	PLF_1912215_00003599	PGF_00000577	NA	NA	ENA:NIOKKJBH_3	0	0	Protein Homology	CDS	152327	153085	.	0	pgaptmp_001877	extdb:pgaptmp_001877	NA	sterol carrier family protein	NA	NA	NA	NA	ENA:NIOKKJBH
Ajens	gnl|ENA|NIOKKJBH_3	Prodigal:002006	CDS	153155	154489	.	-	0	NIOKKJBH_00229	glnA2	Glutamine synthetase	6.3.1.2	COG:COG0174	ab initio prediction:Prodigal:002006,similar to AA sequence:UniProtKB:P9WN37	gnl|ENA|NIOKKJBH	R3_16_12__contig_1062	fig|1122997.9.peg.231	CDS	R3_16_12__contig_1062_154489-1335	153155	154489	Glutamine synthetase type I (EC 6.3.1.2)	PLF_1912215_00000371	PGF_00275905	NA	NA	ENA:NIOKKJBH_3	0	33	Protein Homology	CDS	153155	154456	.	0	pgaptmp_001878	extdb:pgaptmp_001878	glnA	type I glutamate--ammonia ligase	GO:0006542,GO:0004356	glutamine synthetase activity|0004356||IEA	glutamine biosynthetic process|0006542||IEA	NA	ENA:NIOKKJBH
Ajens	gnl|ENA|NIOKKJBH_3	Prodigal:002006	CDS	156108	157364	.	-	0	NIOKKJBH_00232	NA	hypothetical protein	NA	NA	ab initio prediction:Prodigal:002006	gnl|ENA|NIOKKJBH	R3_16_12__contig_1062	fig|1122997.9.peg.234	CDS	R3_16_12__contig_1062_157364-1257	156108	157364	hypothetical protein	PLF_1912215_00003598	PGF_08041734	NA	NA	ENA:NIOKKJBH_3	0	0	Protein Homology	CDS	156108	157364	.	0	pgaptmp_001882	extdb:pgaptmp_001882	NA	DUF7224 domain-containing protein	NA	NA	NA	NA	ENA:NIOKKJBH
Ajens	gnl|ENA|NIOKKJBH_4	Prodigal:002006	CDS	41	1669	.	-	0	NIOKKJBH_00234	pgm	Phosphoglucomutase	5.4.2.2	COG:COG0033	ab initio prediction:Prodigal:002006,similar to AA sequence:UniProtKB:P36938	gnl|ENA|NIOKKJBH	R3_16_12__contig_1063	fig|1122997.9.peg.237	CDS	R3_16_12__contig_1063_1669-1629	41	1669	Phosphoglucomutase (EC 5.4.2.2)	PLF_1912215_00000539	PGF_00033479	NA	NA	ENA:NIOKKJBH_4	0	0	Protein Homology	CDS	41	1669	.	0	pgaptmp_001885	extdb:pgaptmp_001885	pgm	phosphoglucomutase (alpha-D-glucose-1%2C6-bisphosphate-dependent)	GO:0005975,GO:0004614	phosphoglucomutase activity|0004614||IEA	carbohydrate metabolic process|0005975||IEA	NA	ENA:NIOKKJBH
Ajens	gnl|ENA|NIOKKJBH_4	Prodigal:002006	CDS	1772	2704	.	+	0	NIOKKJBH_00235	NA	putative protein	NA	COG:COG3118	ab initio prediction:Prodigal:002006,similar to AA sequence:UniProtKB:P9WG61	gnl|ENA|NIOKKJBH	R3_16_12__contig_1063	fig|1122997.9.peg.238	CDS	R3_16_12__contig_1063_1772+933	1772	2704	hypothetical protein	PLF_1912215_00003569	PGF_08225224	NA	NA	ENA:NIOKKJBH_4	0	0	Protein Homology	CDS	1772	2704	.	0	pgaptmp_001886	extdb:pgaptmp_001886	NA	tetratricopeptide repeat protein	NA	NA	NA	NA	ENA:NIOKKJBH
Ajens	gnl|ENA|NIOKKJBH_4	Prodigal:002006	CDS	2777	3490	.	+	0	NIOKKJBH_00236	NA	putative protein	NA	COG:COG0637	ab initio prediction:Prodigal:002006,similar to AA sequence:UniProtKB:P9WKZ7	gnl|ENA|NIOKKJBH	R3_16_12__contig_1063	fig|1122997.9.peg.239	CDS	R3_16_12__contig_1063_2777+714	2777	3490	Beta-phosphoglucomutase (EC 5.4.2.6)	PLF_1912215_00001739	PGF_06863675	NA	NA	ENA:NIOKKJBH_4	0	0	Protein Homology	CDS	2777	3490	.	0	pgaptmp_001887	extdb:pgaptmp_001887	NA	HAD family hydrolase	GO:0016787	hydrolase activity|0016787||IEA	NA	NA	ENA:NIOKKJBH
Ajens	gnl|ENA|NIOKKJBH_4	Prodigal:002006	CDS	3487	6069	.	+	0	NIOKKJBH_00237	treP_1	Alpha%2Calpha-trehalose phosphorylase	2.4.1.64	NA	ab initio prediction:Prodigal:002006,similar to AA sequence:UniProtKB:Q8L164	gnl|ENA|NIOKKJBH	R3_16_12__contig_1063	fig|1122997.9.peg.240	CDS	R3_16_12__contig_1063_3487+2583	3487	6069	Maltose phosphorylase (EC 2.4.1.8) / Trehalose phosphorylase (EC 2.4.1.64)	PLF_1912215_00001160	PGF_00019108	NA	NA	ENA:NIOKKJBH_4	42	0	Protein Homology	CDS	3529	6069	.	0	pgaptmp_001888	extdb:pgaptmp_001888	NA	glycoside hydrolase family 65 protein	GO:0005975,GO:0016787,GO:0030246	hydrolase activity|0016787||IEA,carbohydrate binding|0030246||IEA	carbohydrate metabolic process|0005975||IEA	NA	ENA:NIOKKJBH
Ajens	gnl|ENA|NIOKKJBH_4	Prodigal:002006	CDS	6231	8342	.	-	0	NIOKKJBH_00238	bglF	PTS system beta-glucoside-specific EIIBCA component	NA	COG:COG1263	ab initio prediction:Prodigal:002006,similar to AA sequence:UniProtKB:P08722	gnl|ENA|NIOKKJBH	R3_16_12__contig_1063	fig|1122997.9.peg.241	CDS	R3_16_12__contig_1063_8342-2112	6231	8342	PTS system, beta-glucoside-specific IIB component / PTS system, beta-glucoside-specific IIC component / PTS system, beta-glucoside-specific IIA component	PLF_1912215_00000110	PGF_04512237	NA	NA	ENA:NIOKKJBH_4	0	0	Protein Homology	CDS	6231	8342	.	0	pgaptmp_001889	extdb:pgaptmp_001889	NA	glucose PTS transporter subunit IIA	GO:0009401	NA	phosphoenolpyruvate-dependent sugar phosphotransferase system|0009401||IEA	NA	ENA:NIOKKJBH
Ajens	gnl|ENA|NIOKKJBH_4	Prodigal:002006	CDS	8447	10405	.	-	0	NIOKKJBH_00239	glgB_1	1%2C4-alpha-glucan branching enzyme GlgB	2.4.1.18	COG:COG0296	ab initio prediction:Prodigal:002006,similar to AA sequence:UniProtKB:P9WN45	gnl|ENA|NIOKKJBH	R3_16_12__contig_1063	fig|1122997.9.peg.242	CDS	R3_16_12__contig_1063_10405-1959	8447	10405	1,4-alpha-glucan (glycogen) branching enzyme, GH-13-type (EC 2.4.1.18)	PLF_1912215_00000137	PGF_09031534	NA	NA	ENA:NIOKKJBH_4	0	0	Protein Homology	CDS	8447	10405	.	0	pgaptmp_001890	extdb:pgaptmp_001890	glgB	1%2C4-alpha-glucan branching protein GlgB	GO:0005975,GO:0005978,GO:0003844,GO:0004553,GO:0043169	1%2C4-alpha-glucan branching enzyme activity|0003844||IEA,hydrolase activity%2C hydrolyzing O-glycosyl compounds|0004553||IEA,cation binding|0043169||IEA	carbohydrate metabolic process|0005975||IEA,glycogen biosynthetic process|0005978||IEA	NA	ENA:NIOKKJBH
Ajens	gnl|ENA|NIOKKJBH_4	Prodigal:002006	CDS	12940	15459	.	+	0	NIOKKJBH_00241	glgP	Glycogen phosphorylase	2.4.1.1	COG:COG0058	ab initio prediction:Prodigal:002006,similar to AA sequence:UniProtKB:P9WMW1	gnl|ENA|NIOKKJBH	R3_16_12__contig_1063	fig|1122997.9.peg.244	CDS	R3_16_12__contig_1063_12940+2520	12940	15459	Glycogen phosphorylase (EC 2.4.1.1)	PLF_1912215_00001078	PGF_00008872	NA	NA	ENA:NIOKKJBH_4	33	0	Protein Homology	CDS	12907	15459	.	0	pgaptmp_001892	extdb:pgaptmp_001892	glgP	alpha-glucan family phosphorylase	GO:0005975,GO:0004645,GO:0030170	1%2C4-alpha-oligoglucan phosphorylase activity|0004645||IEA,pyridoxal phosphate binding|0030170||IEA	carbohydrate metabolic process|0005975||IEA	NA	ENA:NIOKKJBH
Ajens	gnl|ENA|NIOKKJBH_4	Prodigal:002006	CDS	15621	17798	.	-	0	NIOKKJBH_00242	glgX	Glycogen operon protein GlgX	3.2.1.-	COG:COG1523	ab initio prediction:Prodigal:002006,similar to AA sequence:UniProtKB:P9WQ25	gnl|ENA|NIOKKJBH	R3_16_12__contig_1063	fig|1122997.9.peg.245	CDS	R3_16_12__contig_1063_17798-2178	15621	17798	Limit dextrin alpha-1,6-maltotetraose-hydrolase (EC 3.2.1.196)	PLF_1912215_00000055	PGF_05732875	NA	NA	ENA:NIOKKJBH_4	0	30	Protein Homology	CDS	15621	17828	.	0	pgaptmp_001893	extdb:pgaptmp_001893	glgX	glycogen debranching protein GlgX	GO:0005980,GO:0120549	limit dextrin alpha-1%2C6-maltotetraose-hydrolase activity|0120549||IEA	glycogen catabolic process|0005980||IEA	NA	ENA:NIOKKJBH
Ajens	gnl|ENA|NIOKKJBH_4	Prodigal:002006	CDS	18038	19240	.	+	0	NIOKKJBH_00243	iscS	IscS-like cysteine desulfurase	2.8.1.7	COG:COG1104	ab initio prediction:Prodigal:002006,similar to AA sequence:UniProtKB:P9WQ71	gnl|ENA|NIOKKJBH	R3_16_12__contig_1063	fig|1122997.9.peg.246	CDS	R3_16_12__contig_1063_18038+1203	18038	19240	Cysteine desulfurase (EC 2.8.1.7)	PLF_1912215_00000256	PGF_10025016	NA	NA	ENA:NIOKKJBH_4	0	0	Protein Homology	CDS	18038	19240	.	0	pgaptmp_001894	extdb:pgaptmp_001894	NA	cysteine desulfurase family protein	GO:0030170	pyridoxal phosphate binding|0030170||IEA	NA	NA	ENA:NIOKKJBH
Ajens	gnl|ENA|NIOKKJBH_4	Prodigal:002006	CDS	19300	20406	.	+	0	NIOKKJBH_00244	mnmA	tRNA-specific 2-thiouridylase MnmA	2.8.1.13	COG:COG0482	ab initio prediction:Prodigal:002006,similar to AA sequence:UniProtKB:P9WJS5	gnl|ENA|NIOKKJBH	R3_16_12__contig_1063	fig|1122997.9.peg.247	CDS	R3_16_12__contig_1063_19300+1107	19300	20406	tRNA-specific 2-thiouridylase MnmA (EC 2.8.1.13)	PLF_1912215_00000784	PGF_07304022	NA	NA	ENA:NIOKKJBH_4	0	0	Protein Homology	CDS	19300	20406	.	0	pgaptmp_001895	extdb:pgaptmp_001895	mnmA	tRNA 2-thiouridine(34) synthase MnmA	GO:0008033,GO:0016740,GO:0016783	transferase activity|0016740||IEA,sulfurtransferase activity|0016783||IEA	tRNA processing|0008033||IEA	NA	ENA:NIOKKJBH
Ajens	gnl|ENA|NIOKKJBH_4	Prodigal:002006	CDS	21436	21669	.	+	0	NIOKKJBH_00246	NA	hypothetical protein	NA	NA	ab initio prediction:Prodigal:002006	gnl|ENA|NIOKKJBH	R3_16_12__contig_1063	fig|1122997.9.peg.249	CDS	R3_16_12__contig_1063_21436+234	21436	21669	hypothetical protein	PLF_1912215_00001609	PGF_00995069	NA	NA	ENA:NIOKKJBH_4	27	0	Protein Homology	CDS	21463	21669	.	0	pgaptmp_001897	extdb:pgaptmp_001897	NA	hypothetical protein	NA	NA	NA	NA	ENA:NIOKKJBH
Ajens	gnl|ENA|NIOKKJBH_4	Prodigal:002006	CDS	21917	22669	.	+	0	NIOKKJBH_00247	nrtD	Nitrate import ATP-binding protein NrtD	7.3.2.4	COG:COG1116	ab initio prediction:Prodigal:002006,similar to AA sequence:UniProtKB:P38046	gnl|ENA|NIOKKJBH	R3_16_12__contig_1063	fig|1122997.9.peg.250	CDS	R3_16_12__contig_1063_21917+753	21917	22669	hypothetical protein	PLF_1912215_00004539	PGF_07659733	NA	NA	ENA:NIOKKJBH_4	0	0	Protein Homology	CDS	21917	22669	.	0	pgaptmp_001898	extdb:pgaptmp_001898	NA	ABC transporter ATP-binding protein	GO:0006810,GO:0005215,GO:0005524,GO:0016887,GO:0042626,GO:0140359	transporter activity|0005215||IEA,ATP binding|0005524||IEA,ATP hydrolysis activity|0016887||IEA,ATPase-coupled transmembrane transporter activity|0042626||IEA,ABC-type transporter activity|0140359||IEA	transport|0006810||IEA	NA	ENA:NIOKKJBH
Ajens	gnl|ENA|NIOKKJBH_4	Prodigal:002006	CDS	22678	23436	.	+	0	NIOKKJBH_00248	ribX	Riboflavin transport system permease protein RibX	NA	NA	ab initio prediction:Prodigal:002006,similar to AA sequence:UniProtKB:A9WGD1	gnl|ENA|NIOKKJBH	R3_16_12__contig_1063	fig|1122997.9.peg.251	CDS	R3_16_12__contig_1063_22678+759	22678	23436	Hydroxymethylpyrimidine ABC transporter, transmembrane component	PLF_1912215_00001801	PGF_04149001	NA	NA	ENA:NIOKKJBH_4	0	0	Protein Homology	CDS	22678	23436	.	0	pgaptmp_001899	extdb:pgaptmp_001899	NA	ABC transporter permease	GO:0005524,GO:0022857	ATP binding|0005524||IEA,transmembrane transporter activity|0022857||IEA	NA	NA	ENA:NIOKKJBH
Ajens	gnl|ENA|NIOKKJBH_4	Prodigal:002006	CDS	23433	24476	.	+	0	NIOKKJBH_00249	NA	Putative thiamine biosynthesis protein	NA	COG:COG0715	ab initio prediction:Prodigal:002006,similar to AA sequence:UniProtKB:P44658	gnl|ENA|NIOKKJBH	R3_16_12__contig_1063	fig|1122997.9.peg.252	CDS	R3_16_12__contig_1063_23433+1044	23433	24476	Hydroxymethylpyrimidine ABC transporter, substrate-binding component	PLF_1912215_00000100	PGF_00012956	NA	NA	ENA:NIOKKJBH_4	0	0	Protein Homology	CDS	23433	24476	.	0	pgaptmp_001900	extdb:pgaptmp_001900	NA	ABC transporter substrate-binding protein	NA	NA	NA	NA	ENA:NIOKKJBH
Ajens	gnl|ENA|NIOKKJBH_4	Prodigal:002006	CDS	24505	25032	.	-	0	NIOKKJBH_00250	NA	hypothetical protein	NA	NA	ab initio prediction:Prodigal:002006	gnl|ENA|NIOKKJBH	R3_16_12__contig_1063	fig|1122997.9.peg.253	CDS	R3_16_12__contig_1063_25032-528	24505	25032	hypothetical protein	PLF_1912215_00001676	PGF_00298130	NA	NA	ENA:NIOKKJBH_4	0	0	Protein Homology	CDS	24505	25032	.	0	pgaptmp_001901	extdb:pgaptmp_001901	NA	VTT domain-containing protein	NA	NA	NA	NA	ENA:NIOKKJBH
Ajens	gnl|ENA|NIOKKJBH_4	Prodigal:002006	CDS	25046	25663	.	-	0	NIOKKJBH_00251	NA	hypothetical protein	NA	NA	ab initio prediction:Prodigal:002006	gnl|ENA|NIOKKJBH	R3_16_12__contig_1063	fig|1122997.9.peg.254	CDS	R3_16_12__contig_1063_25663-618	25046	25663	FIG01000629: hypothetical protein	PLF_1912215_00001034	PGF_00001345	NA	NA	ENA:NIOKKJBH_4	0	6	Protein Homology	CDS	25046	25657	.	0	pgaptmp_001902	extdb:pgaptmp_001902	NA	amino acid-binding protein	NA	NA	NA	NA	ENA:NIOKKJBH
Ajens	gnl|ENA|NIOKKJBH_4	Prodigal:002006	CDS	25841	26143	.	+	0	NIOKKJBH_00252	gatC_1	Aspartyl/glutamyl-tRNA(Asn/Gln) amidotransferase subunit C	6.3.5.-	NA	ab initio prediction:Prodigal:002006,similar to AA sequence:UniProtKB:P68808	gnl|ENA|NIOKKJBH	R3_16_12__contig_1063	fig|1122997.9.peg.255	CDS	R3_16_12__contig_1063_25841+303	25841	26143	Aspartyl-tRNA(Asn) amidotransferase subunit C (EC 6.3.5.6) @ Glutamyl-tRNA(Gln) amidotransferase subunit C (EC 6.3.5.7)	PLF_1912215_00000900	PGF_07836795	NA	NA	ENA:NIOKKJBH_4	33	0	Protein Homology	CDS	25808	26143	.	0	pgaptmp_001903	extdb:pgaptmp_001903	gatC	Asp-tRNA(Asn)/Glu-tRNA(Gln) amidotransferase subunit GatC	GO:0006424,GO:0006450,GO:0050567,GO:0030956	glutaminyl-tRNA synthase (glutamine-hydrolyzing) activity|0050567||IEA	glutamyl-tRNA aminoacylation|0006424||IEA,regulation of translational fidelity|0006450||IEA	NA	ENA:NIOKKJBH
Ajens	gnl|ENA|NIOKKJBH_4	Prodigal:002006	CDS	26140	27717	.	+	0	NIOKKJBH_00253	gatA_1	Glutamyl-tRNA(Gln) amidotransferase subunit A	6.3.5.7	COG:COG0154	ab initio prediction:Prodigal:002006,similar to AA sequence:UniProtKB:P9WQA1	gnl|ENA|NIOKKJBH	R3_16_12__contig_1063	fig|1122997.9.peg.256	CDS	R3_16_12__contig_1063_26140+1578	26140	27717	Aspartyl-tRNA(Asn) amidotransferase subunit A (EC 6.3.5.6) @ Glutamyl-tRNA(Gln) amidotransferase subunit A (EC 6.3.5.7)	PLF_1912215_00000224	PGF_06522349	NA	NA	ENA:NIOKKJBH_4	30	0	Protein Homology	CDS	26170	27717	.	0	pgaptmp_001904	extdb:pgaptmp_001904	gatA	Asp-tRNA(Asn)/Glu-tRNA(Gln) amidotransferase subunit GatA	GO:0006412,GO:0006424,GO:0050567,GO:0030956	glutaminyl-tRNA synthase (glutamine-hydrolyzing) activity|0050567||IEA	translation|0006412||IEA,glutamyl-tRNA aminoacylation|0006424||IEA	NA	ENA:NIOKKJBH
Ajens	gnl|ENA|NIOKKJBH_4	Prodigal:002006	CDS	27714	29219	.	+	0	NIOKKJBH_00254	gatB	Aspartyl/glutamyl-tRNA(Asn/Gln) amidotransferase subunit B	6.3.5.-	COG:COG0064	ab initio prediction:Prodigal:002006,similar to AA sequence:UniProtKB:P9WN61	gnl|ENA|NIOKKJBH	R3_16_12__contig_1063	fig|1122997.9.peg.257	CDS	R3_16_12__contig_1063_27714+1506	27714	29219	Aspartyl-tRNA(Asn) amidotransferase subunit B (EC 6.3.5.6) @ Glutamyl-tRNA(Gln) amidotransferase subunit B (EC 6.3.5.7)	PLF_1912215_00000225	PGF_00067554	NA	NA	ENA:NIOKKJBH_4	0	0	Protein Homology	CDS	27714	29219	.	0	pgaptmp_001905	extdb:pgaptmp_001905	gatB	Asp-tRNA(Asn)/Glu-tRNA(Gln) amidotransferase subunit GatB	GO:0016884	carbon-nitrogen ligase activity%2C with glutamine as amido-N-donor|0016884||IEA	NA	NA	ENA:NIOKKJBH
Ajens	gnl|ENA|NIOKKJBH_4	Prodigal:002006	CDS	29353	30699	.	+	0	NIOKKJBH_00255	uacT	Uric acid transporter UacT	NA	COG:COG2233	ab initio prediction:Prodigal:002006,similar to AA sequence:UniProtKB:Q46821	gnl|ENA|NIOKKJBH	R3_16_12__contig_1063	fig|1122997.9.peg.258	CDS	R3_16_12__contig_1063_29353+1347	29353	30699	hypothetical protein	PLF_1912215_00002017	PGF_06299680	NA	NA	ENA:NIOKKJBH_4	0	0	Protein Homology	CDS	29353	30699	.	0	pgaptmp_001906	extdb:pgaptmp_001906	NA	uracil-xanthine permease family protein	GO:0015851,GO:0055085,GO:0015205,GO:0022857,GO:0016020	nucleobase transmembrane transporter activity|0015205||IEA,transmembrane transporter activity|0022857||IEA	nucleobase transport|0015851||IEA,transmembrane transport|0055085||IEA	NA	ENA:NIOKKJBH
Ajens	gnl|ENA|NIOKKJBH_4	Prodigal:002006	CDS	30887	32824	.	+	0	NIOKKJBH_00256	NA	hypothetical protein	NA	NA	ab initio prediction:Prodigal:002006	gnl|ENA|NIOKKJBH	R3_16_12__contig_1063	fig|1122997.9.peg.259	CDS	R3_16_12__contig_1063_30887+1938	30887	32824	N-acetylmuramoyl-L-alanine amidase (EC 3.5.1.28)	PLF_1912215_00003506	PGF_01466819	NA	NA	ENA:NIOKKJBH_4	0	0	Protein Homology	CDS	30887	32824	.	0	pgaptmp_001907	extdb:pgaptmp_001907	NA	N-acetylmuramoyl-L-alanine amidase	GO:0071555,GO:0008270,GO:0008745,GO:0042834,GO:0046872	zinc ion binding|0008270||IEA,N-acetylmuramoyl-L-alanine amidase activity|0008745||IEA,peptidoglycan binding|0042834||IEA,metal ion binding|0046872||IEA	cell wall organization|0071555||IEA	NA	ENA:NIOKKJBH
Ajens	gnl|ENA|NIOKKJBH_4	Prodigal:002006	CDS	32919	33563	.	-	0	NIOKKJBH_00257	NA	hypothetical protein	NA	NA	ab initio prediction:Prodigal:002006	gnl|ENA|NIOKKJBH	R3_16_12__contig_1063	fig|1122997.9.peg.260	CDS	R3_16_12__contig_1063_33563-645	32919	33563	hypothetical protein	PLF_1912215_00001515	PGF_08225224	NA	NA	ENA:NIOKKJBH_4	0	0	Protein Homology	CDS	32919	33563	.	0	pgaptmp_001908	extdb:pgaptmp_001908	NA	TIGR03085 family metal-binding protein	GO:0046872	metal ion binding|0046872||IEA	NA	NA	ENA:NIOKKJBH
Ajens	gnl|ENA|NIOKKJBH_4	Prodigal:002006	CDS	33681	34049	.	+	0	NIOKKJBH_00258	hisI	Phosphoribosyl-AMP cyclohydrolase	3.5.4.19	COG:COG0139	ab initio prediction:Prodigal:002006,similar to AA sequence:UniProtKB:P9WMM7	gnl|ENA|NIOKKJBH	R3_16_12__contig_1063	fig|1122997.9.peg.261	CDS	R3_16_12__contig_1063_33681+369	33681	34049	Phosphoribosyl-AMP cyclohydrolase (EC 3.5.4.19)	PLF_1912215_00001246	PGF_02776739	NA	NA	ENA:NIOKKJBH_4	9	0	Protein Homology	CDS	33690	34049	.	0	pgaptmp_001909	extdb:pgaptmp_001909	hisI	phosphoribosyl-AMP cyclohydrolase	GO:0000105,GO:0004635	phosphoribosyl-AMP cyclohydrolase activity|0004635||IEA	L-histidine biosynthetic process|0000105||IEA	NA	ENA:NIOKKJBH
Ajens	gnl|ENA|NIOKKJBH_4	Prodigal:002006	CDS	35640	36266	.	+	0	NIOKKJBH_00260	NA	hypothetical protein	NA	NA	ab initio prediction:Prodigal:002006	gnl|ENA|NIOKKJBH	R3_16_12__contig_1063	fig|1122997.9.peg.263	CDS	R3_16_12__contig_1063_35640+627	35640	36266	hypothetical protein	PLF_1912215_00003246	PGF_00094448	NA	NA	ENA:NIOKKJBH_4	0	0	Protein Homology	CDS	35640	36266	.	0	pgaptmp_001911	extdb:pgaptmp_001911	NA	Trp biosynthesis-associated membrane protein	NA	NA	NA	NA	ENA:NIOKKJBH
Ajens	gnl|ENA|NIOKKJBH_4	Prodigal:002006	CDS	36395	36628	.	+	0	NIOKKJBH_00261	NA	hypothetical protein	NA	NA	ab initio prediction:Prodigal:002006	gnl|ENA|NIOKKJBH	R3_16_12__contig_1063	fig|1122997.9.peg.264	CDS	R3_16_12__contig_1063_36395+234	36395	36628	hypothetical protein	PLF_1912215_00001630	PGF_12724869	NA	NA	ENA:NIOKKJBH_4	0	0	Protein Homology	CDS	36395	36628	.	0	pgaptmp_001912	extdb:pgaptmp_001912	NA	HGxxPAAW family protein	NA	NA	NA	NA	ENA:NIOKKJBH
Ajens	gnl|ENA|NIOKKJBH_4	Prodigal:002006	CDS	36639	37520	.	+	0	NIOKKJBH_00262	trpC	Indole-3-glycerol phosphate synthase	4.1.1.48	COG:COG0134	ab initio prediction:Prodigal:002006,similar to AA sequence:UniProtKB:A0QX95	gnl|ENA|NIOKKJBH	R3_16_12__contig_1063	fig|1122997.9.peg.265	CDS	R3_16_12__contig_1063_36639+882	36639	37520	Indole-3-glycerol phosphate synthase (EC 4.1.1.48)	PLF_1912215_00000407	PGF_00014051	NA	NA	ENA:NIOKKJBH_4	0	0	Protein Homology	CDS	36639	37520	.	0	pgaptmp_001913	extdb:pgaptmp_001913	trpC	indole-3-glycerol phosphate synthase TrpC	GO:0006568,GO:0004425	indole-3-glycerol-phosphate synthase activity|0004425||IEA	L-tryptophan metabolic process|0006568||IEA	NA	ENA:NIOKKJBH
Ajens	gnl|ENA|NIOKKJBH_4	Prodigal:002006	CDS	38871	39716	.	+	0	NIOKKJBH_00264	trpA	Tryptophan synthase alpha chain	4.2.1.20	COG:COG0159	ab initio prediction:Prodigal:002006,similar to AA sequence:UniProtKB:P9WFY1	gnl|ENA|NIOKKJBH	R3_16_12__contig_1063	fig|1122997.9.peg.267	CDS	R3_16_12__contig_1063_38871+846	38871	39716	Tryptophan synthase alpha chain (EC 4.2.1.20)	PLF_1912215_00001389	PGF_00062023	NA	NA	ENA:NIOKKJBH_4	0	0	Protein Homology	CDS	38871	39716	.	0	pgaptmp_001915	extdb:pgaptmp_001915	trpA	tryptophan synthase subunit alpha	GO:0000162,GO:0004834	tryptophan synthase activity|0004834||IEA	L-tryptophan biosynthetic process|0000162||IEA	NA	ENA:NIOKKJBH
Ajens	gnl|ENA|NIOKKJBH_4	Prodigal:002006	CDS	39713	40618	.	+	0	NIOKKJBH_00265	lgt	Phosphatidylglycerol--prolipoprotein diacylglyceryl transferase	2.5.1.145	COG:COG0682	ab initio prediction:Prodigal:002006,similar to AA sequence:UniProtKB:P9WK93	gnl|ENA|NIOKKJBH	R3_16_12__contig_1063	fig|1122997.9.peg.268	CDS	R3_16_12__contig_1063_39713+906	39713	40618	Prolipoprotein diacylglyceryl transferase	PLF_1912215_00000568	PGF_05621995	NA	NA	ENA:NIOKKJBH_4	0	0	Protein Homology	CDS	39713	40618	.	0	pgaptmp_001916	extdb:pgaptmp_001916	lgt	prolipoprotein diacylglyceryl transferase	GO:0009249,GO:0008961,GO:0016020	phosphatidylglycerol-prolipoprotein diacylglyceryl transferase activity|0008961||IEA	protein lipoylation|0009249||IEA	NA	ENA:NIOKKJBH
Ajens	gnl|ENA|NIOKKJBH_4	Prodigal:002006	CDS	40805	45325	.	+	0	NIOKKJBH_00266	gltB	Glutamate synthase [NADPH] large chain	1.4.1.13	COG:COG0067	ab initio prediction:Prodigal:002006,similar to AA sequence:UniProtKB:P96218	gnl|ENA|NIOKKJBH	R3_16_12__contig_1063	fig|1122997.9.peg.269	CDS	R3_16_12__contig_1063_40805+4521	40805	45325	Glutamate synthase [NADPH] large chain (EC 1.4.1.13)	PLF_1912215_00001061	PGF_00008115	NA	NA	ENA:NIOKKJBH_4	0	0	Protein Homology	CDS	40805	45325	.	0	pgaptmp_001917	extdb:pgaptmp_001917	gltB	glutamate synthase large subunit	GO:0006537,GO:0008152,GO:0003824,GO:0015930,GO:0016491	catalytic activity|0003824||IEA,glutamate synthase activity|0015930||IEA,oxidoreductase activity|0016491||IEA	glutamate biosynthetic process|0006537||IEA,metabolic process|0008152||IEA	NA	ENA:NIOKKJBH
Ajens	gnl|ENA|NIOKKJBH_4	Prodigal:002006	CDS	45318	46787	.	+	0	NIOKKJBH_00267	gltD	Glutamate synthase [NADPH] small chain	1.4.1.13	COG:COG0493	ab initio prediction:Prodigal:002006,similar to AA sequence:UniProtKB:P9WN19	gnl|ENA|NIOKKJBH	R3_16_12__contig_1063	fig|1122997.9.peg.270	CDS	R3_16_12__contig_1063_45318+1470	45318	46787	Glutamate synthase [NADPH] small chain (EC 1.4.1.13)	PLF_1912215_00001062	PGF_10440725	NA	NA	ENA:NIOKKJBH_4	0	0	Protein Homology	CDS	45318	46787	.	0	pgaptmp_001918	extdb:pgaptmp_001918	NA	glutamate synthase subunit beta	NA	NA	NA	NA	ENA:NIOKKJBH
Ajens	gnl|ENA|NIOKKJBH_4	Prodigal:002006	CDS	47954	51526	.	+	0	NIOKKJBH_00270	dnaE1	DNA polymerase III subunit alpha	2.7.7.7	COG:COG0587	ab initio prediction:Prodigal:002006,similar to AA sequence:UniProtKB:P9WNT7	gnl|ENA|NIOKKJBH	R3_16_12__contig_1063	fig|1122997.9.peg.272	CDS	R3_16_12__contig_1063_47954+3573	47954	51526	DNA polymerase III alpha subunit (EC 2.7.7.7)	PLF_1912215_00000279	PGF_10406880	NA	NA	ENA:NIOKKJBH_4	0	0	Protein Homology	CDS	47954	51526	.	0	pgaptmp_001921	extdb:pgaptmp_001921	dnaE	DNA polymerase III subunit alpha	GO:0006260,GO:0003676,GO:0008408	nucleic acid binding|0003676||IEA,3'-5' exonuclease activity|0008408||IEA	DNA replication|0006260||IEA	NA	ENA:NIOKKJBH
Ajens	gnl|ENA|NIOKKJBH_4	Prodigal:002006	CDS	51530	52210	.	+	0	NIOKKJBH_00271	NA	hypothetical protein	NA	NA	ab initio prediction:Prodigal:002006	gnl|ENA|NIOKKJBH	R3_16_12__contig_1063	fig|1122997.9.peg.273	CDS	R3_16_12__contig_1063_51530+681	51530	52210	hypothetical protein	PLF_1912215_00005752	PGF_07576156	NA	NA	ENA:NIOKKJBH_4	0	0	Protein Homology	CDS	51530	52210	.	0	pgaptmp_001922	extdb:pgaptmp_001922	NA	hypothetical protein	NA	NA	NA	NA	ENA:NIOKKJBH
Ajens	gnl|ENA|NIOKKJBH_4	Prodigal:002006	CDS	52220	53524	.	+	0	NIOKKJBH_00272	hisD	Histidinol dehydrogenase	1.1.1.23	COG:COG0141	ab initio prediction:Prodigal:002006,similar to AA sequence:UniProtKB:P9WNW9	gnl|ENA|NIOKKJBH	R3_16_12__contig_1063	fig|1122997.9.peg.274	CDS	R3_16_12__contig_1063_52220+1305	52220	53524	Histidinol dehydrogenase (EC 1.1.1.23)	PLF_1912215_00000389	PGF_05760069	NA	NA	ENA:NIOKKJBH_4	0	0	Protein Homology	CDS	52220	53524	.	0	pgaptmp_001923	extdb:pgaptmp_001923	hisD	histidinol dehydrogenase	GO:0000105,GO:0004399,GO:0046872,GO:0051287	histidinol dehydrogenase activity|0004399||IEA,metal ion binding|0046872||IEA,NAD binding|0051287||IEA	L-histidine biosynthetic process|0000105||IEA	NA	ENA:NIOKKJBH
Ajens	gnl|ENA|NIOKKJBH_4	Prodigal:002006	CDS	53521	54720	.	+	0	NIOKKJBH_00273	hisC	Histidinol-phosphate aminotransferase	2.6.1.9	COG:COG0079	ab initio prediction:Prodigal:002006,similar to AA sequence:UniProtKB:Q9KJU4	gnl|ENA|NIOKKJBH	R3_16_12__contig_1063	fig|1122997.9.peg.275	CDS	R3_16_12__contig_1063_53521+1200	53521	54720	Histidinol-phosphate aminotransferase (EC 2.6.1.9)	PLF_1912215_00000099	PGF_03811905	NA	NA	ENA:NIOKKJBH_4	0	0	Protein Homology	CDS	53521	54720	.	0	pgaptmp_001924	extdb:pgaptmp_001924	NA	histidinol-phosphate transaminase	GO:0000105,GO:0004400,GO:0030170	histidinol-phosphate transaminase activity|0004400||IEA,pyridoxal phosphate binding|0030170||IEA	L-histidine biosynthetic process|0000105||IEA	NA	ENA:NIOKKJBH
Ajens	gnl|ENA|NIOKKJBH_4	Prodigal:002006	CDS	54720	55337	.	+	0	NIOKKJBH_00274	hisB	Imidazoleglycerol-phosphate dehydratase	4.2.1.19	COG:COG0131	ab initio prediction:Prodigal:002006,similar to AA sequence:UniProtKB:A0QX83	gnl|ENA|NIOKKJBH	R3_16_12__contig_1063	fig|1122997.9.peg.276	CDS	R3_16_12__contig_1063_54738+600	54738	55337	Imidazoleglycerol-phosphate dehydratase (EC 4.2.1.19)	PLF_1912215_00000406	PGF_00013803	NA	NA	ENA:NIOKKJBH_4	3	0	Protein Homology	CDS	54717	55337	.	0	pgaptmp_001925	extdb:pgaptmp_001925	hisB	imidazoleglycerol-phosphate dehydratase HisB	GO:0000105,GO:0004424	imidazoleglycerol-phosphate dehydratase activity|0004424||IEA	L-histidine biosynthetic process|0000105||IEA	NA	ENA:NIOKKJBH
Ajens	gnl|ENA|NIOKKJBH_4	Prodigal:002006	CDS	55409	56035	.	+	0	NIOKKJBH_00275	hisH	Imidazole glycerol phosphate synthase subunit HisH	4.3.2.10	NA	ab initio prediction:Prodigal:002006,similar to AA sequence:UniProtKB:P59957	gnl|ENA|NIOKKJBH	R3_16_12__contig_1063	fig|1122997.9.peg.277	CDS	R3_16_12__contig_1063_55409+627	55409	56035	Imidazole glycerol phosphate synthase amidotransferase subunit HisH	PLF_1912215_00000404	PGF_04867467	NA	NA	ENA:NIOKKJBH_4	0	0	Protein Homology	CDS	55409	56035	.	0	pgaptmp_001926	extdb:pgaptmp_001926	hisH	imidazole glycerol phosphate synthase subunit HisH	GO:0000105,GO:0000107	imidazoleglycerol-phosphate synthase activity|0000107||IEA	L-histidine biosynthetic process|0000105||IEA	NA	ENA:NIOKKJBH
Ajens	gnl|ENA|NIOKKJBH_4	Prodigal:002006	CDS	56127	56870	.	+	0	NIOKKJBH_00276	hisA	1-(5-phosphoribosyl)-5-[(5-phosphoribosylamino)methylideneamino] imidazole-4-carboxamide isomerase	5.3.1.16	COG:COG0106	ab initio prediction:Prodigal:002006,similar to AA sequence:UniProtKB:A1R562	gnl|ENA|NIOKKJBH	R3_16_12__contig_1063	fig|1122997.9.peg.278	CDS	R3_16_12__contig_1063_56127+744	56127	56870	Phosphoribosylformimino-5-aminoimidazole carboxamide ribotide isomerase (EC 5.3.1.16) @ Acting phosphoribosylanthranilate isomerase (EC 5.3.1.24)	PLF_1912215_00000546	PGF_00033950	NA	NA	ENA:NIOKKJBH_4	0	0	Protein Homology	CDS	56127	56870	.	0	pgaptmp_001927	extdb:pgaptmp_001927	priA	bifunctional 1-(5-phosphoribosyl)-5-((5-phosphoribosylamino)methylideneamino)imidazole-4-carboxamide isomerase/phosphoribosylanthranilate isomerase PriA	GO:0000105,GO:0000162,GO:0003949,GO:0004640,GO:0005737	1-(5-phosphoribosyl)-5-[(5-phosphoribosylamino)methylideneamino]imidazole-4-carboxamide isomerase activity|0003949||IEA,phosphoribosylanthranilate isomerase activity|0004640||IEA	L-histidine biosynthetic process|0000105||IEA,L-tryptophan biosynthetic process|0000162||IEA	NA	ENA:NIOKKJBH
Ajens	gnl|ENA|NIOKKJBH_4	Prodigal:002006	CDS	57009	57806	.	+	0	NIOKKJBH_00277	NA	putative transcriptional regulatory protein	NA	COG:COG0217	ab initio prediction:Prodigal:002006,similar to AA sequence:UniProtKB:P9WGA5	gnl|ENA|NIOKKJBH	R3_16_12__contig_1063	fig|1122997.9.peg.279	CDS	R3_16_12__contig_1063_57009+798	57009	57806	Probable transcriptional regulatory protein YebC	PLF_1912215_00000565	PGF_05767868	NA	NA	ENA:NIOKKJBH_4	0	0	Protein Homology	CDS	57009	57806	.	0	pgaptmp_001928	extdb:pgaptmp_001928	NA	YebC/PmpR family DNA-binding transcriptional regulator	NA	NA	NA	NA	ENA:NIOKKJBH
Ajens	gnl|ENA|NIOKKJBH_4	Prodigal:002006	CDS	58432	59064	.	+	0	NIOKKJBH_00279	ruvA	Holliday junction ATP-dependent DNA helicase RuvA	3.6.4.12	COG:COG0632	ab initio prediction:Prodigal:002006,similar to AA sequence:UniProtKB:P9WGW3	gnl|ENA|NIOKKJBH	R3_16_12__contig_1063	fig|1122997.9.peg.281	CDS	R3_16_12__contig_1063_58450+615	58450	59064	Holliday junction ATP-dependent DNA helicase RuvA (EC 3.6.4.12)	PLF_1912215_00001094	PGF_03189552	NA	NA	ENA:NIOKKJBH_4	18	0	Protein Homology	CDS	58450	59064	.	0	pgaptmp_001930	extdb:pgaptmp_001930	ruvA	Holliday junction branch migration protein RuvA	GO:0006281,GO:0006310,GO:0003678,GO:0009378,GO:0009379	DNA helicase activity|0003678||IEA,four-way junction helicase activity|0009378||IEA	DNA repair|0006281||IEA,DNA recombination|0006310||IEA	NA	ENA:NIOKKJBH
Ajens	gnl|ENA|NIOKKJBH_4	Prodigal:002006	CDS	59165	60208	.	+	0	NIOKKJBH_00280	ruvB	Holliday junction ATP-dependent DNA helicase RuvB	3.6.4.12	COG:COG2255	ab initio prediction:Prodigal:002006,similar to AA sequence:UniProtKB:P9WGW1	gnl|ENA|NIOKKJBH	R3_16_12__contig_1063	fig|1122997.9.peg.282	CDS	R3_16_12__contig_1063_59165+1044	59165	60208	Holliday junction ATP-dependent DNA helicase RuvB (EC 3.6.4.12)	PLF_1912215_00000392	PGF_05049118	NA	NA	ENA:NIOKKJBH_4	0	0	Protein Homology	CDS	59165	60208	.	0	pgaptmp_001931	extdb:pgaptmp_001931	ruvB	Holliday junction branch migration DNA helicase RuvB	GO:0006281,GO:0006310,GO:0003677,GO:0005524,GO:0009378	DNA binding|0003677||IEA,ATP binding|0005524||IEA,four-way junction helicase activity|0009378||IEA	DNA repair|0006281||IEA,DNA recombination|0006310||IEA	NA	ENA:NIOKKJBH
Ajens	gnl|ENA|NIOKKJBH_4	Prodigal:002006	CDS	60317	60778	.	+	0	NIOKKJBH_00281	NA	hypothetical protein	NA	NA	ab initio prediction:Prodigal:002006	gnl|ENA|NIOKKJBH	R3_16_12__contig_1063	fig|1122997.9.peg.283	CDS	R3_16_12__contig_1063_60317+462	60317	60778	hypothetical protein	PLF_1912215_00005867	PGF_01050476	NA	NA	ENA:NIOKKJBH_4	0	0	Protein Homology	CDS	60317	60778	.	0	pgaptmp_001932	extdb:pgaptmp_001932	yajC	preprotein translocase subunit YajC	GO:0009306,GO:0015450,GO:0005886	protein-transporting ATPase activity|0015450||IEA	protein secretion|0009306||IEA	NA	ENA:NIOKKJBH
Ajens	gnl|ENA|NIOKKJBH_4	Prodigal:002006	CDS	60871	62574	.	+	0	NIOKKJBH_00282	secD	Protein translocase subunit SecD	NA	COG:COG0342	ab initio prediction:Prodigal:002006,similar to AA sequence:UniProtKB:P9WGP1	gnl|ENA|NIOKKJBH	R3_16_12__contig_1063	fig|1122997.9.peg.284	CDS	R3_16_12__contig_1063_60871+1704	60871	62574	Protein translocase subunit SecD	PLF_1912215_00000574	PGF_05949521	NA	NA	ENA:NIOKKJBH_4	42	0	Protein Homology	CDS	60913	62574	.	0	pgaptmp_001933	extdb:pgaptmp_001933	secD	protein translocase subunit SecD	GO:0006886,GO:0043952,GO:0015450,GO:0031522	protein-transporting ATPase activity|0015450||IEA	intracellular protein transport|0006886||IEA,protein transport by the Sec complex|0043952||IEA	NA	ENA:NIOKKJBH
Ajens	gnl|ENA|NIOKKJBH_4	Prodigal:002006	CDS	62576	63715	.	+	0	NIOKKJBH_00283	secF	Protein translocase subunit SecF	NA	COG:COG0341	ab initio prediction:Prodigal:002006,similar to AA sequence:UniProtKB:P9WGN9	gnl|ENA|NIOKKJBH	R3_16_12__contig_1063	fig|1122997.9.peg.285	CDS	R3_16_12__contig_1063_62576+1140	62576	63715	Protein translocase subunit SecF	PLF_1912215_00000575	PGF_03589438	NA	NA	ENA:NIOKKJBH_4	0	0	Protein Homology	CDS	62576	63715	.	0	pgaptmp_001934	extdb:pgaptmp_001934	secF	protein translocase subunit SecF	GO:0006886,GO:0043952,GO:0015450,GO:0031522	protein-transporting ATPase activity|0015450||IEA	intracellular protein transport|0006886||IEA,protein transport by the Sec complex|0043952||IEA	NA	ENA:NIOKKJBH
Ajens	gnl|ENA|NIOKKJBH_4	Prodigal:002006	CDS	63712	64248	.	+	0	NIOKKJBH_00284	apt	Adenine phosphoribosyltransferase	2.4.2.7	NA	ab initio prediction:Prodigal:002006,similar to AA sequence:UniProtKB:Q66DQ2	gnl|ENA|NIOKKJBH	R3_16_12__contig_1063	fig|1122997.9.peg.286	CDS	R3_16_12__contig_1063_63712+537	63712	64248	Adenine phosphoribosyltransferase (EC 2.4.2.7)	PLF_1912215_00000196	PGF_00034972	NA	NA	ENA:NIOKKJBH_4	0	0	Protein Homology	CDS	63712	64248	.	0	pgaptmp_001935	extdb:pgaptmp_001935	NA	adenine phosphoribosyltransferase	GO:0009116,GO:0003999	adenine phosphoribosyltransferase activity|0003999||IEA	nucleoside metabolic process|0009116||IEA	NA	ENA:NIOKKJBH
Ajens	gnl|ENA|NIOKKJBH_4	Prodigal:002006	CDS	65402	67726	.	+	0	NIOKKJBH_00286	relA	Bifunctional (p)ppGpp synthase/hydrolase RelA	NA	COG:COG0317	ab initio prediction:Prodigal:002006,similar to AA sequence:UniProtKB:P9WHG9	gnl|ENA|NIOKKJBH	R3_16_12__contig_1063	fig|1122997.9.peg.288	CDS	R3_16_12__contig_1063_65402+2325	65402	67726	Guanosine-3',5'-bis(diphosphate) 3'-pyrophosphohydrolase (EC 3.1.7.2) / GTP pyrophosphokinase (EC 2.7.6.5), (p)ppGpp synthetase II	PLF_1912215_00000382	PGF_00010349	NA	NA	ENA:NIOKKJBH_4	0	0	Protein Homology	CDS	65402	67726	.	0	pgaptmp_001937	extdb:pgaptmp_001937	NA	RelA/SpoT family protein	GO:0015970,GO:0008728,GO:0008893	GTP diphosphokinase activity|0008728||IEA,guanosine-3'%2C5'-bis(diphosphate) 3'-diphosphatase activity|0008893||IEA	guanosine tetraphosphate biosynthetic process|0015970||IEA	NA	ENA:NIOKKJBH
Ajens	gnl|ENA|NIOKKJBH_4	Prodigal:002006	CDS	67805	69238	.	+	0	NIOKKJBH_00287	thrC	Threonine synthase	4.2.3.1	COG:COG0498	ab initio prediction:Prodigal:002006,similar to AA sequence:UniProtKB:P23669	gnl|ENA|NIOKKJBH	R3_16_12__contig_1063	fig|1122997.9.peg.289	CDS	R3_16_12__contig_1063_67805+1434	67805	69238	Threonine synthase (EC 4.2.3.1)	PLF_1912215_00000663	PGF_03316046	NA	NA	ENA:NIOKKJBH_4	0	0	Protein Homology	CDS	67805	69238	.	0	pgaptmp_001938	extdb:pgaptmp_001938	thrC	threonine synthase	GO:0009088,GO:0004795	threonine synthase activity|0004795||IEA	threonine biosynthetic process|0009088||IEA	NA	ENA:NIOKKJBH
Ajens	gnl|ENA|NIOKKJBH_4	Prodigal:002006	CDS	69248	70501	.	-	0	NIOKKJBH_00288	NA	putative protein/MSMEI_2664	NA	NA	ab initio prediction:Prodigal:002006,similar to AA sequence:UniProtKB:A0QVX6	gnl|ENA|NIOKKJBH	R3_16_12__contig_1063	fig|1122997.9.peg.290	CDS	R3_16_12__contig_1063_70501-1254	69248	70501	Uncharacterized DUF349-containing protein SCO1511	PLF_1912215_00000705	PGF_06098633	NA	NA	ENA:NIOKKJBH_4	0	30	Protein Homology	CDS	69248	70531	.	0	pgaptmp_001939	extdb:pgaptmp_001939	NA	DUF349 domain-containing protein	GO:0003676	nucleic acid binding|0003676||IEA	NA	NA	ENA:NIOKKJBH
Ajens	gnl|ENA|NIOKKJBH_4	Prodigal:002006	CDS	70503	71198	.	+	0	NIOKKJBH_00289	NA	putative protein	3.-.-.-	NA	ab initio prediction:Prodigal:002006,similar to AA sequence:UniProtKB:P9WMW3	gnl|ENA|NIOKKJBH	R3_16_12__contig_1063	fig|1122997.9.peg.291	CDS	R3_16_12__contig_1063_70503+696	70503	71198	MBL-fold metallo-hydrolase superfamily	PLF_1912215_00003496	PGF_10420457	NA	NA	ENA:NIOKKJBH_4	21	0	Protein Homology	CDS	70524	71198	.	0	pgaptmp_001940	extdb:pgaptmp_001940	NA	MBL fold metallo-hydrolase	GO:0016787	hydrolase activity|0016787||IEA	NA	NA	ENA:NIOKKJBH
Ajens	gnl|ENA|NIOKKJBH_4	Prodigal:002006	CDS	71343	72701	.	+	0	NIOKKJBH_00290	hisS	Histidine--tRNA ligase	6.1.1.21	COG:COG0124	ab initio prediction:Prodigal:002006,similar to AA sequence:UniProtKB:Q8YMC2	gnl|ENA|NIOKKJBH	R3_16_12__contig_1063	fig|1122997.9.peg.292	CDS	R3_16_12__contig_1063_71343+1359	71343	72701	Histidyl-tRNA synthetase (EC 6.1.1.21)	PLF_1912215_00000391	PGF_03004613	NA	NA	ENA:NIOKKJBH_4	0	0	Protein Homology	CDS	71343	72701	.	0	pgaptmp_001941	extdb:pgaptmp_001941	hisS	histidine--tRNA ligase	GO:0006427,GO:0004821,GO:0005524,GO:0005737	histidine-tRNA ligase activity|0004821||IEA,ATP binding|0005524||IEA	histidyl-tRNA aminoacylation|0006427||IEA	NA	ENA:NIOKKJBH
Ajens	gnl|ENA|NIOKKJBH_4	Prodigal:002006	CDS	74771	75631	.	-	0	NIOKKJBH_00292	czcD	Cadmium%2C cobalt and zinc/H(+)-K(+) antiporter	NA	COG:COG1230	ab initio prediction:Prodigal:002006,similar to AA sequence:UniProtKB:O07084	gnl|ENA|NIOKKJBH	R3_16_12__contig_1063	fig|1122997.9.peg.294	CDS	R3_16_12__contig_1063_75631-861	74771	75631	Cobalt/zinc/cadmium resistance protein CzcD	PLF_1912215_00003467	PGF_07619772	NA	NA	ENA:NIOKKJBH_4	0	0	Protein Homology	CDS	74771	75631	.	0	pgaptmp_001943	extdb:pgaptmp_001943	NA	cation diffusion facilitator family transporter	GO:0008324,GO:0046872	monoatomic cation transmembrane transporter activity|0008324||IEA,metal ion binding|0046872||IEA	NA	NA	ENA:NIOKKJBH
Ajens	gnl|ENA|NIOKKJBH_4	Prodigal:002006	CDS	76077	80414	.	-	0	NIOKKJBH_00293	NA	hypothetical protein	NA	NA	ab initio prediction:Prodigal:002006	gnl|ENA|NIOKKJBH	R3_16_12__contig_1063	fig|1122997.9.peg.296	CDS	R3_16_12__contig_1063_80414-4338	76077	80414	Activator of (R)-2-hydroxyglutaryl-CoA dehydratase	PLF_1912215_00000859	PGF_01333294	NA	NA	ENA:NIOKKJBH_4	0	27	Protein Homology	CDS	76077	80441	.	0	pgaptmp_001944	extdb:pgaptmp_001944	NA	acyl-CoA dehydratase activase-related protein	NA	NA	NA	NA	ENA:NIOKKJBH
Ajens	gnl|ENA|NIOKKJBH_4	Prodigal:002006	CDS	81461	82528	.	+	0	NIOKKJBH_00295	NA	hypothetical protein	NA	NA	ab initio prediction:Prodigal:002006	gnl|ENA|NIOKKJBH	R3_16_12__contig_1063	fig|1122997.9.peg.298	CDS	R3_16_12__contig_1063_81461+1068	81461	82528	hypothetical protein	PLF_1912215_00001483	PGF_12836706	NA	NA	ENA:NIOKKJBH_4	0	0	Protein Homology	CDS	81461	82528	.	0	pgaptmp_001946	extdb:pgaptmp_001946	NA	glycosyltransferase family 1 protein	NA	NA	NA	NA	ENA:NIOKKJBH
Ajens	gnl|ENA|NIOKKJBH_4	Prodigal:002006	CDS	82697	84523	.	+	0	NIOKKJBH_00296	aspS	Aspartate--tRNA(Asp/Asn) ligase	6.1.1.23	COG:COG0173	ab initio prediction:Prodigal:002006,similar to AA sequence:UniProtKB:A0QWN3	gnl|ENA|NIOKKJBH	R3_16_12__contig_1063	fig|1122997.9.peg.299	CDS	R3_16_12__contig_1063_82697+1827	82697	84523	Aspartyl-tRNA synthetase (EC 6.1.1.12) @ Aspartyl-tRNA(Asn) synthetase (EC 6.1.1.23)	PLF_1912215_00000223	PGF_00982259	NA	NA	ENA:NIOKKJBH_4	0	0	Protein Homology	CDS	82697	84523	.	0	pgaptmp_001947	extdb:pgaptmp_001947	aspS	aspartate--tRNA ligase	GO:0006418,GO:0000166,GO:0004812,GO:0005524,GO:0016874	nucleotide binding|0000166||IEA,aminoacyl-tRNA ligase activity|0004812||IEA,ATP binding|0005524||IEA,ligase activity|0016874||IEA	tRNA aminoacylation for protein translation|0006418||IEA	NA	ENA:NIOKKJBH
Ajens	gnl|ENA|NIOKKJBH_4	Prodigal:002006	CDS	84606	84956	.	+	0	NIOKKJBH_00297	NA	hypothetical protein	NA	NA	ab initio prediction:Prodigal:002006	gnl|ENA|NIOKKJBH	R3_16_12__contig_1063	fig|1122997.9.peg.300	CDS	R3_16_12__contig_1063_84606+351	84606	84956	hypothetical protein	PLF_1912215_00001601	PGF_08225224	NA	NA	ENA:NIOKKJBH_4	0	0	Protein Homology	CDS	84606	84956	.	0	pgaptmp_001948	extdb:pgaptmp_001948	NA	metallopeptidase family protein	NA	NA	NA	NA	ENA:NIOKKJBH
Ajens	gnl|ENA|NIOKKJBH_4	Prodigal:002006	CDS	85056	85844	.	+	0	NIOKKJBH_00298	NA	hypothetical protein	NA	NA	ab initio prediction:Prodigal:002006	gnl|ENA|NIOKKJBH	R3_16_12__contig_1063	fig|1122997.9.peg.301	CDS	R3_16_12__contig_1063_85056+789	85056	85844	protein tyrosine/serine phosphatase-like protein	PLF_1912215_00001645	PGF_06822963	NA	NA	ENA:NIOKKJBH_4	0	0	Protein Homology	CDS	85056	85844	.	0	pgaptmp_001949	extdb:pgaptmp_001949	NA	tyrosine-protein phosphatase	GO:0006470,GO:0004721,GO:0004725	phosphoprotein phosphatase activity|0004721||IEA,protein tyrosine phosphatase activity|0004725||IEA	protein dephosphorylation|0006470||IEA	NA	ENA:NIOKKJBH
Ajens	gnl|ENA|NIOKKJBH_4	Prodigal:002006	CDS	85847	87229	.	+	0	NIOKKJBH_00299	NA	putative AAA domain-containing protein	NA	COG:COG2256	ab initio prediction:Prodigal:002006,similar to AA sequence:UniProtKB:P9WQN1	gnl|ENA|NIOKKJBH	R3_16_12__contig_1063	fig|1122997.9.peg.302	CDS	R3_16_12__contig_1063_85847+1383	85847	87229	Replication-associated recombination protein RarA	PLF_1912215_00000596	PGF_05935795	NA	NA	ENA:NIOKKJBH_4	0	0	Protein Homology	CDS	85847	87229	.	0	pgaptmp_001950	extdb:pgaptmp_001950	NA	replication-associated recombination protein A	GO:0006260,GO:0005524	ATP binding|0005524||IEA	DNA replication|0006260||IEA	NA	ENA:NIOKKJBH
Ajens	gnl|ENA|NIOKKJBH_4	Prodigal:002006	CDS	87271	87675	.	+	0	NIOKKJBH_00300	NA	hypothetical protein	NA	NA	ab initio prediction:Prodigal:002006	gnl|ENA|NIOKKJBH	R3_16_12__contig_1063	fig|1122997.9.peg.303	CDS	R3_16_12__contig_1063_87271+405	87271	87675	hypothetical protein	PLF_1912215_00001682	PGF_02904647	NA	NA	ENA:NIOKKJBH_4	0	0	Protein Homology	CDS	87271	87675	.	0	pgaptmp_001951	extdb:pgaptmp_001951	NA	DUF948 domain-containing protein	NA	NA	NA	NA	ENA:NIOKKJBH
Ajens	gnl|ENA|NIOKKJBH_4	Prodigal:002006	CDS	87672	87950	.	+	0	NIOKKJBH_00301	NA	hypothetical protein	NA	NA	ab initio prediction:Prodigal:002006	gnl|ENA|NIOKKJBH	R3_16_12__contig_1063	fig|1122997.9.peg.304	CDS	R3_16_12__contig_1063_87672+279	87672	87950	hypothetical protein	PLF_1912215_00004511	PGF_07682366	NA	NA	ENA:NIOKKJBH_4	0	0	GeneMarkS-2+	CDS	87672	87950	.	0	pgaptmp_001952	extdb:pgaptmp_001952	NA	hypothetical protein	NA	NA	NA	NA	ENA:NIOKKJBH
Ajens	gnl|ENA|NIOKKJBH_4	Prodigal:002006	CDS	88058	90739	.	+	0	NIOKKJBH_00302	alaS	Alanine--tRNA ligase	6.1.1.7	COG:COG0013	ab initio prediction:Prodigal:002006,similar to AA sequence:UniProtKB:A0QWQ4	gnl|ENA|NIOKKJBH	R3_16_12__contig_1063	fig|1122997.9.peg.305	CDS	R3_16_12__contig_1063_88058+2682	88058	90739	Alanyl-tRNA synthetase (EC 6.1.1.7)	PLF_1912215_00000201	PGF_07830674	NA	NA	ENA:NIOKKJBH_4	0	0	Protein Homology	CDS	88058	90739	.	0	pgaptmp_001953	extdb:pgaptmp_001953	alaS	alanine--tRNA ligase	GO:0006419,GO:0000166,GO:0004813,GO:0005737	nucleotide binding|0000166||IEA,alanine-tRNA ligase activity|0004813||IEA	alanyl-tRNA aminoacylation|0006419||IEA	NA	ENA:NIOKKJBH
Ajens	gnl|ENA|NIOKKJBH_4	Prodigal:002006	CDS	90754	91200	.	+	0	NIOKKJBH_00303	NA	Putative pre-16S rRNA nuclease	3.1.-.-	COG:COG0816	ab initio prediction:Prodigal:002006,similar to AA sequence:UniProtKB:P9WGV7	gnl|ENA|NIOKKJBH	R3_16_12__contig_1063	fig|1122997.9.peg.306	CDS	R3_16_12__contig_1063_90754+447	90754	91200	Putative pre-16S rRNA nuclease YqgF	PLF_1912215_00001289	PGF_10488938	NA	NA	ENA:NIOKKJBH_4	0	0	Protein Homology	CDS	90754	91200	.	0	pgaptmp_001954	extdb:pgaptmp_001954	ruvX	Holliday junction resolvase RuvX	GO:0006364	NA	rRNA processing|0006364||IEA	NA	ENA:NIOKKJBH
Ajens	gnl|ENA|NIOKKJBH_4	Prodigal:002006	CDS	91197	92312	.	+	0	NIOKKJBH_00304	mltG	Endolytic murein transglycosylase	4.2.2.-	NA	ab initio prediction:Prodigal:002006,similar to AA sequence:UniProtKB:A0A0H2ZLQ1	gnl|ENA|NIOKKJBH	R3_16_12__contig_1063	fig|1122997.9.peg.307	CDS	R3_16_12__contig_1063_91197+1116	91197	92312	Murein endolytic transglycosylase MltG	PLF_1912215_00001021	PGF_01534078	NA	NA	ENA:NIOKKJBH_4	0	0	Protein Homology	CDS	91197	92312	.	0	pgaptmp_001955	extdb:pgaptmp_001955	mltG	endolytic transglycosylase MltG	GO:0009252,GO:0071555,GO:0008932	lytic endotransglycosylase activity|0008932||IEA	peptidoglycan biosynthetic process|0009252||IEA,cell wall organization|0071555||IEA	NA	ENA:NIOKKJBH
Ajens	gnl|ENA|NIOKKJBH_4	Prodigal:002006	CDS	92317	93141	.	+	0	NIOKKJBH_00305	aroE	Shikimate dehydrogenase (NADP(+))	1.1.1.25	COG:COG0169	ab initio prediction:Prodigal:002006,similar to AA sequence:UniProtKB:Q5HNV1	gnl|ENA|NIOKKJBH	R3_16_12__contig_1063	fig|1122997.9.peg.308	CDS	R3_16_12__contig_1063_92317+825	92317	93141	Shikimate 5-dehydrogenase I alpha (EC 1.1.1.25)	PLF_1912215_00000641	PGF_08181546	NA	NA	ENA:NIOKKJBH_4	0	0	Protein Homology	CDS	92317	93141	.	0	pgaptmp_001956	extdb:pgaptmp_001956	NA	shikimate dehydrogenase	GO:0004764	shikimate 3-dehydrogenase (NADP+) activity|0004764||IEA	NA	NA	ENA:NIOKKJBH
Ajens	gnl|ENA|NIOKKJBH_4	Prodigal:002006	CDS	93194	94396	.	+	0	NIOKKJBH_00306	aroC	Chorismate synthase	4.2.3.5	COG:COG0082	ab initio prediction:Prodigal:002006,similar to AA sequence:UniProtKB:P9WPY1	gnl|ENA|NIOKKJBH	R3_16_12__contig_1063	fig|1122997.9.peg.309	CDS	R3_16_12__contig_1063_93194+1203	93194	94396	Chorismate synthase (EC 4.2.3.5)	PLF_1912215_00000248	PGF_00417840	NA	NA	ENA:NIOKKJBH_4	0	0	Protein Homology	CDS	93194	94396	.	0	pgaptmp_001957	extdb:pgaptmp_001957	aroC	chorismate synthase	GO:0009073,GO:0004107	chorismate synthase activity|0004107||IEA	aromatic amino acid family biosynthetic process|0009073||IEA	NA	ENA:NIOKKJBH
Ajens	gnl|ENA|NIOKKJBH_4	Prodigal:002006	CDS	94991	96070	.	+	0	NIOKKJBH_00308	aroB	3-dehydroquinate synthase	4.2.3.4	COG:COG0337	ab initio prediction:Prodigal:002006,similar to AA sequence:UniProtKB:P9WPX9	gnl|ENA|NIOKKJBH	R3_16_12__contig_1063	fig|1122997.9.peg.311	CDS	R3_16_12__contig_1063_94991+1080	94991	96070	3-dehydroquinate synthase (EC 4.2.3.4)	PLF_1912215_00000154	PGF_00417658	NA	NA	ENA:NIOKKJBH_4	0	0	Protein Homology	CDS	94991	96070	.	0	pgaptmp_001959	extdb:pgaptmp_001959	aroB	3-dehydroquinate synthase	GO:0009073,GO:0009423,GO:0003856,GO:0005737	3-dehydroquinate synthase activity|0003856||IEA	aromatic amino acid family biosynthetic process|0009073||IEA,chorismate biosynthetic process|0009423||IEA	NA	ENA:NIOKKJBH
Ajens	gnl|ENA|NIOKKJBH_4	Prodigal:002006	CDS	97000	97569	.	+	0	NIOKKJBH_00310	efp	Elongation factor P	NA	COG:COG0231	ab initio prediction:Prodigal:002006,similar to AA sequence:UniProtKB:A0QWR4	gnl|ENA|NIOKKJBH	R3_16_12__contig_1063	fig|1122997.9.peg.312	CDS	R3_16_12__contig_1063_97000+570	97000	97569	Translation elongation factor P	PLF_1912215_00000682	PGF_03799365	NA	NA	ENA:NIOKKJBH_4	0	0	Protein Homology	CDS	97000	97569	.	0	pgaptmp_001961	extdb:pgaptmp_001961	efp	elongation factor P	GO:0006414,GO:0003746,GO:0005737	translation elongation factor activity|0003746||IEA	translational elongation|0006414||IEA	NA	ENA:NIOKKJBH
Ajens	gnl|ENA|NIOKKJBH_4	Prodigal:002006	CDS	98323	98637	.	+	0	NIOKKJBH_00312	NA	hypothetical protein	NA	NA	ab initio prediction:Prodigal:002006	gnl|ENA|NIOKKJBH	R3_16_12__contig_1063	fig|1122997.9.peg.314	CDS	R3_16_12__contig_1063_98323+315	98323	98637	integration host factor	PLF_1912215_00001637	PGF_00400287	NA	NA	ENA:NIOKKJBH_4	0	0	Protein Homology	CDS	98323	98637	.	0	pgaptmp_001963	extdb:pgaptmp_001963	mihF	integration host factor%2C actinobacterial type	NA	NA	NA	NA	ENA:NIOKKJBH
Ajens	gnl|ENA|NIOKKJBH_4	Prodigal:002006	CDS	98683	99294	.	+	0	NIOKKJBH_00313	gmk	Guanylate kinase	2.7.4.8	COG:COG0194	ab initio prediction:Prodigal:002006,similar to AA sequence:UniProtKB:P9WKE9	gnl|ENA|NIOKKJBH	R3_16_12__contig_1063	fig|1122997.9.peg.315	CDS	R3_16_12__contig_1063_98683+612	98683	99294	Guanylate kinase (EC 2.7.4.8)	PLF_1912215_00000383	PGF_00689961	NA	NA	ENA:NIOKKJBH_4	0	0	Protein Homology	CDS	98683	99294	.	0	pgaptmp_001964	extdb:pgaptmp_001964	gmk	guanylate kinase	GO:0006163,GO:0004385	guanylate kinase activity|0004385||IEA	purine nucleotide metabolic process|0006163||IEA	NA	ENA:NIOKKJBH
Ajens	gnl|ENA|NIOKKJBH_4	Prodigal:002006	CDS	99356	99700	.	+	0	NIOKKJBH_00314	rpoZ	DNA-directed RNA polymerase subunit omega	2.7.7.6	NA	ab initio prediction:Prodigal:002006,protein motif:HAMAP:MF_00366	gnl|ENA|NIOKKJBH	R3_16_12__contig_1063	fig|1122997.9.peg.316	CDS	R3_16_12__contig_1063_99356+345	99356	99700	DNA-directed RNA polymerase omega subunit (EC 2.7.7.6)	PLF_1912215_00000296	PGF_05906360	NA	NA	ENA:NIOKKJBH_4	0	0	Protein Homology	CDS	99356	99700	.	0	pgaptmp_001965	extdb:pgaptmp_001965	rpoZ	DNA-directed RNA polymerase subunit omega	GO:0006351,GO:0003899	DNA-directed RNA polymerase activity|0003899||IEA	DNA-templated transcription|0006351||IEA	NA	ENA:NIOKKJBH
Ajens	gnl|ENA|NIOKKJBH_4	Prodigal:002006	CDS	99708	100973	.	+	0	NIOKKJBH_00315	coaBC	Coenzyme A biosynthesis bifunctional protein CoaBC	NA	COG:COG0452	ab initio prediction:Prodigal:002006,similar to AA sequence:UniProtKB:P9WNZ1	gnl|ENA|NIOKKJBH	R3_16_12__contig_1063	fig|1122997.9.peg.317	CDS	R3_16_12__contig_1063_99708+1266	99708	100973	Phosphopantothenoylcysteine decarboxylase (EC 4.1.1.36) / Phosphopantothenoylcysteine synthetase (EC 6.3.2.5)	PLF_1912215_00000543	PGF_09111052	NA	NA	ENA:NIOKKJBH_4	0	0	Protein Homology	CDS	99708	100973	.	0	pgaptmp_001966	extdb:pgaptmp_001966	coaBC	bifunctional phosphopantothenoylcysteine decarboxylase/phosphopantothenate--cysteine ligase CoaBC	GO:0015937,GO:0015941,GO:0004632,GO:0004633,GO:0010181	phosphopantothenate--cysteine ligase activity|0004632||IEA,phosphopantothenoylcysteine decarboxylase activity|0004633||IEA,FMN binding|0010181||IEA	coenzyme A biosynthetic process|0015937||IEA,pantothenate catabolic process|0015941||IEA	NA	ENA:NIOKKJBH
Ajens	gnl|ENA|NIOKKJBH_4	Prodigal:002006	CDS	101048	102268	.	+	0	NIOKKJBH_00316	metK	S-adenosylmethionine synthase	2.5.1.6	COG:COG0192	ab initio prediction:Prodigal:002006,similar to AA sequence:UniProtKB:A0QWT3	gnl|ENA|NIOKKJBH	R3_16_12__contig_1063	fig|1122997.9.peg.318	CDS	R3_16_12__contig_1063_101048+1221	101048	102268	S-adenosylmethionine synthetase (EC 2.5.1.6)	PLF_1912215_00000616	PGF_03202156	NA	NA	ENA:NIOKKJBH_4	0	0	Protein Homology	CDS	101048	102268	.	0	pgaptmp_001967	extdb:pgaptmp_001967	metK	methionine adenosyltransferase	GO:0006556,GO:0004478,GO:0005524	methionine adenosyltransferase activity|0004478||IEA,ATP binding|0005524||IEA	S-adenosylmethionine biosynthetic process|0006556||IEA	NA	ENA:NIOKKJBH
Ajens	gnl|ENA|NIOKKJBH_4	Prodigal:002006	CDS	102314	106996	.	+	0	NIOKKJBH_00317	rhlE	ATP-dependent RNA helicase RhlE	3.6.4.13	NA	ab initio prediction:Prodigal:002006,protein motif:HAMAP:MF_00968	gnl|ENA|NIOKKJBH	R3_16_12__contig_1063	fig|1122997.9.peg.319	CDS	R3_16_12__contig_1063_102314+4683	102314	106996	Probable ATP-dependent helicase lhr (EC 3.6.1.-)	PLF_1912215_00001261	PGF_00036729	NA	NA	ENA:NIOKKJBH_4	0	0	Protein Homology	CDS	102314	106996	.	0	pgaptmp_001968	extdb:pgaptmp_001968	NA	ATP-dependent helicase	GO:0003676,GO:0005524,GO:0016818	nucleic acid binding|0003676||IEA,ATP binding|0005524||IEA,hydrolase activity%2C acting on acid anhydrides%2C in phosphorus-containing anhydrides|0016818||IEA	NA	NA	ENA:NIOKKJBH
Ajens	gnl|ENA|NIOKKJBH_4	Prodigal:002006	CDS	107007	107861	.	+	0	NIOKKJBH_00318	nei1	Endonuclease 8 1	3.2.2.-	COG:COG0266	ab initio prediction:Prodigal:002006,similar to AA sequence:UniProtKB:P9WNB9	gnl|ENA|NIOKKJBH	R3_16_12__contig_1063	fig|1122997.9.peg.320	CDS	R3_16_12__contig_1063_107007+855	107007	107861	Endonuclease VIII	PLF_1912215_00001054	PGF_01200912	NA	NA	ENA:NIOKKJBH_4	0	0	Protein Homology	CDS	107007	107861	.	0	pgaptmp_001969	extdb:pgaptmp_001969	NA	DNA-formamidopyrimidine glycosylase family protein	GO:0006284,GO:0003906,GO:0008270,GO:0019104	DNA-(apurinic or apyrimidinic site) endonuclease activity|0003906||IEA,zinc ion binding|0008270||IEA,DNA N-glycosylase activity|0019104||IEA	base-excision repair|0006284||IEA	NA	ENA:NIOKKJBH
Ajens	gnl|ENA|NIOKKJBH_4	Prodigal:002006	CDS	107917	108765	.	+	0	NIOKKJBH_00319	NA	Hydrolase	3.5.-.-	COG:COG0388	ab initio prediction:Prodigal:002006,similar to AA sequence:UniProtKB:P9WJ01	gnl|ENA|NIOKKJBH	R3_16_12__contig_1063	fig|1122997.9.peg.321	CDS	R3_16_12__contig_1063_107917+849	107917	108765	Omega amidase (Nit2 homolog)	PLF_1912215_00002926	PGF_00027144	NA	NA	ENA:NIOKKJBH_4	9	0	Protein Homology	CDS	107926	108765	.	0	pgaptmp_001970	extdb:pgaptmp_001970	NA	carbon-nitrogen hydrolase family protein	NA	NA	NA	NA	ENA:NIOKKJBH
Ajens	gnl|ENA|NIOKKJBH_4	Prodigal:002006	CDS	108775	110814	.	+	0	NIOKKJBH_00320	priA	putative primosomal protein N'	3.6.4.-	COG:COG1198	ab initio prediction:Prodigal:002006,similar to AA sequence:UniProtKB:P9WMQ9	gnl|ENA|NIOKKJBH	R3_16_12__contig_1063	fig|1122997.9.peg.322	CDS	R3_16_12__contig_1063_108775+2040	108775	110814	Helicase PriA essential for oriC/DnaA-independent DNA replication	PLF_1912215_00000388	PGF_12879692	NA	NA	ENA:NIOKKJBH_4	0	0	Protein Homology	CDS	108775	110814	.	0	pgaptmp_001971	extdb:pgaptmp_001971	NA	primosomal protein N'	NA	NA	NA	NA	ENA:NIOKKJBH
Ajens	gnl|ENA|NIOKKJBH_4	Prodigal:002006	CDS	110857	111783	.	+	0	NIOKKJBH_00321	fmt	Methionyl-tRNA formyltransferase	2.1.2.9	COG:COG0223	ab initio prediction:Prodigal:002006,similar to AA sequence:UniProtKB:A0QWU2	gnl|ENA|NIOKKJBH	R3_16_12__contig_1063	fig|1122997.9.peg.323	CDS	R3_16_12__contig_1063_110857+927	110857	111783	Methionyl-tRNA formyltransferase (EC 2.1.2.9)	PLF_1912215_00000470	PGF_05165078	NA	NA	ENA:NIOKKJBH_4	0	0	Protein Homology	CDS	110857	111783	.	0	pgaptmp_001972	extdb:pgaptmp_001972	fmt	methionyl-tRNA formyltransferase	GO:0071951,GO:0004479,GO:0005737	methionyl-tRNA formyltransferase activity|0004479||IEA	conversion of methionyl-tRNA to N-formyl-methionyl-tRNA|0071951||IEA	NA	ENA:NIOKKJBH
Ajens	gnl|ENA|NIOKKJBH_4	Prodigal:002006	CDS	111786	113156	.	+	0	NIOKKJBH_00322	NA	Putative methyltransferase	2.1.1.-	COG:COG0144	ab initio prediction:Prodigal:002006,similar to AA sequence:UniProtKB:P9WGX3	gnl|ENA|NIOKKJBH	R3_16_12__contig_1063	fig|1122997.9.peg.324	CDS	R3_16_12__contig_1063_111786+1371	111786	113156	16S rRNA (cytosine(967)-C(5))-methyltransferase (EC 2.1.1.176)	PLF_1912215_00003178	PGF_00769755	NA	NA	ENA:NIOKKJBH_4	6	0	Protein Homology	CDS	111780	113156	.	0	pgaptmp_001973	extdb:pgaptmp_001973	NA	RsmB/NOP family class I SAM-dependent RNA methyltransferase	GO:0003723	RNA binding|0003723||IEA	NA	NA	ENA:NIOKKJBH
Ajens	gnl|ENA|NIOKKJBH_4	Prodigal:002006	CDS	113180	113842	.	+	0	NIOKKJBH_00323	rpe	Ribulose-phosphate 3-epimerase	5.1.3.1	COG:COG0036	ab initio prediction:Prodigal:002006,similar to AA sequence:UniProtKB:P9WI51	gnl|ENA|NIOKKJBH	R3_16_12__contig_1063	fig|1122997.9.peg.325	CDS	R3_16_12__contig_1063_113180+663	113180	113842	Ribulose-phosphate 3-epimerase (EC 5.1.3.1)	PLF_1912215_00000615	PGF_10245672	NA	NA	ENA:NIOKKJBH_4	0	0	Protein Homology	CDS	113180	113842	.	0	pgaptmp_001974	extdb:pgaptmp_001974	rpe	ribulose-phosphate 3-epimerase	GO:0006098,GO:0004750	D-ribulose-phosphate 3-epimerase activity|0004750||IEA	pentose-phosphate shunt|0006098||IEA	NA	ENA:NIOKKJBH
Ajens	gnl|ENA|NIOKKJBH_4	Prodigal:002006	CDS	113854	114672	.	-	0	NIOKKJBH_00324	NA	hypothetical protein	NA	NA	ab initio prediction:Prodigal:002006	gnl|ENA|NIOKKJBH	R3_16_12__contig_1063	fig|1122997.9.peg.326	CDS	R3_16_12__contig_1063_114672-819	113854	114672	hypothetical protein	PLF_1912215_00001453	PGF_08225224	NA	NA	ENA:NIOKKJBH_4	0	0	Protein Homology	CDS	113854	114672	.	0	pgaptmp_001975	extdb:pgaptmp_001975	NA	proteasome assembly chaperone family protein	NA	NA	NA	NA	ENA:NIOKKJBH
Ajens	gnl|ENA|NIOKKJBH_4	Prodigal:002006	CDS	118300	119904	.	+	0	NIOKKJBH_00326	gph_1	Phosphoglycolate phosphatase	3.1.3.18	NA	ab initio prediction:Prodigal:002006,protein motif:HAMAP:MF_00495	gnl|ENA|NIOKKJBH	R3_16_12__contig_1063	fig|1122997.9.peg.328	CDS	R3_16_12__contig_1063_118300+1605	118300	119904	tRNA (adenine(58)-N(1))-methyltransferase (EC 2.1.1.220)	PLF_1912215_00000775	PGF_00413192	NA	NA	ENA:NIOKKJBH_4	0	0	Protein Homology	CDS	118300	119904	.	0	pgaptmp_001977	extdb:pgaptmp_001977	NA	HAD-IA family hydrolase	GO:0008152,GO:0016787	hydrolase activity|0016787||IEA	metabolic process|0008152||IEA	NA	ENA:NIOKKJBH
Ajens	gnl|ENA|NIOKKJBH_4	Prodigal:002006	CDS	119921	120301	.	-	0	NIOKKJBH_00327	NA	hypothetical protein	NA	NA	ab initio prediction:Prodigal:002006	gnl|ENA|NIOKKJBH	R3_16_12__contig_1063	fig|1122997.9.peg.329	CDS	R3_16_12__contig_1063_120301-381	119921	120301	hypothetical protein	PLF_1912215_00002003	PGF_00727390	NA	NA	ENA:NIOKKJBH_4	0	0	Protein Homology	CDS	119921	120301	.	0	pgaptmp_001978	extdb:pgaptmp_001978	NA	DUF3054 domain-containing protein	NA	NA	NA	NA	ENA:NIOKKJBH
Ajens	gnl|ENA|NIOKKJBH_4	Prodigal:002006	CDS	120511	121329	.	+	0	NIOKKJBH_00328	prcB	Proteasome subunit beta	3.4.25.1	COG:COG0638	ab initio prediction:Prodigal:002006,similar to AA sequence:UniProtKB:Q7AKQ5	gnl|ENA|NIOKKJBH	R3_16_12__contig_1063	fig|1122997.9.peg.330	CDS	R3_16_12__contig_1063_120511+819	120511	121329	Proteasome subunit beta (EC 3.4.25.1), bacterial	PLF_1912215_00001266	PGF_00037867	NA	NA	ENA:NIOKKJBH_4	0	0	Protein Homology	CDS	120511	121329	.	0	pgaptmp_001979	extdb:pgaptmp_001979	prcB	proteasome subunit beta	GO:0010498,GO:0004298,GO:0005839	threonine-type endopeptidase activity|0004298||IEA	proteasomal protein catabolic process|0010498||IEA	NA	ENA:NIOKKJBH
Ajens	gnl|ENA|NIOKKJBH_4	Prodigal:002006	CDS	121409	122095	.	+	0	NIOKKJBH_00329	prcA	Proteasome subunit alpha	3.4.25.1	COG:COG0638	ab initio prediction:Prodigal:002006,similar to AA sequence:UniProtKB:Q7AKQ6	gnl|ENA|NIOKKJBH	R3_16_12__contig_1063	fig|1122997.9.peg.331	CDS	R3_16_12__contig_1063_121409+687	121409	122095	Proteasome subunit alpha (EC 3.4.25.1), bacterial	PLF_1912215_00001265	PGF_00037865	NA	NA	ENA:NIOKKJBH_4	0	0	Protein Homology	CDS	121409	122095	.	0	pgaptmp_001980	extdb:pgaptmp_001980	prcA	proteasome subunit alpha	GO:0051603,GO:0004298,GO:0019773	threonine-type endopeptidase activity|0004298||IEA	proteolysis involved in protein catabolic process|0051603||IEA	NA	ENA:NIOKKJBH
Ajens	gnl|ENA|NIOKKJBH_4	Prodigal:002006	CDS	122092	123186	.	+	0	NIOKKJBH_00330	NA	hypothetical protein	NA	NA	ab initio prediction:Prodigal:002006	gnl|ENA|NIOKKJBH	R3_16_12__contig_1063	fig|1122997.9.peg.332	CDS	R3_16_12__contig_1063_122092+1095	122092	123186	Arogenate dehydrogenase (EC 1.3.1.43)	PLF_1912215_00000217	PGF_03952305	NA	NA	ENA:NIOKKJBH_4	0	0	Protein Homology	CDS	122092	123186	.	0	pgaptmp_001981	extdb:pgaptmp_001981	NA	prephenate dehydrogenase	NA	NA	NA	NA	ENA:NIOKKJBH
Ajens	gnl|ENA|NIOKKJBH_4	Prodigal:002006	CDS	123276	124043	.	+	0	NIOKKJBH_00331	cmk	Cytidylate kinase	2.7.4.25	COG:COG0283	ab initio prediction:Prodigal:002006,similar to AA sequence:UniProtKB:P9WPA9	gnl|ENA|NIOKKJBH	R3_16_12__contig_1063	fig|1122997.9.peg.333	CDS	R3_16_12__contig_1063_123276+768	123276	124043	Cytidylate kinase (EC 2.7.4.25)	PLF_1912215_00000956	PGF_02455692	NA	NA	ENA:NIOKKJBH_4	0	0	Protein Homology	CDS	123276	124043	.	0	pgaptmp_001982	extdb:pgaptmp_001982	cmk	(d)CMP kinase	GO:0015949,GO:0004127,GO:0005524	(d)CMP kinase activity|0004127||IEA,ATP binding|0005524||IEA	nucleobase-containing small molecule interconversion|0015949||IEA	NA	ENA:NIOKKJBH
Ajens	gnl|ENA|NIOKKJBH_4	Prodigal:002006	CDS	124036	125397	.	+	0	NIOKKJBH_00332	der	GTPase Der	NA	COG:COG1160	ab initio prediction:Prodigal:002006,similar to AA sequence:UniProtKB:P9WNL3	gnl|ENA|NIOKKJBH	R3_16_12__contig_1063	fig|1122997.9.peg.334	CDS	R3_16_12__contig_1063_124036+1362	124036	125397	GTP-binding protein EngA	PLF_1912215_00000353	PGF_00007024	NA	NA	ENA:NIOKKJBH_4	0	0	Protein Homology	CDS	124036	125397	.	0	pgaptmp_001983	extdb:pgaptmp_001983	der	ribosome biogenesis GTPase Der	GO:0005525	GTP binding|0005525||IEA	NA	NA	ENA:NIOKKJBH
Ajens	gnl|ENA|NIOKKJBH_4	Prodigal:002006	CDS	125506	127689	.	+	0	NIOKKJBH_00333	NA	hypothetical protein	NA	NA	ab initio prediction:Prodigal:002006	gnl|ENA|NIOKKJBH	R3_16_12__contig_1063	fig|1122997.9.peg.335	CDS	R3_16_12__contig_1063_125506+2184	125506	127689	hypothetical protein	PLF_1912215_00001974	PGF_08225224	NA	NA	ENA:NIOKKJBH_4	0	0	Protein Homology	CDS	125506	127689	.	0	pgaptmp_001984	extdb:pgaptmp_001984	helR	RNA polymerase recycling motor ATPase HelR	NA	NA	NA	NA	ENA:NIOKKJBH
Ajens	gnl|ENA|NIOKKJBH_4	Prodigal:002006	CDS	127819	128244	.	+	0	NIOKKJBH_00334	osmC	Peroxiredoxin OsmC	1.11.1.15	COG:COG1764	ab initio prediction:Prodigal:002006,similar to AA sequence:UniProtKB:P0C0L2	gnl|ENA|NIOKKJBH	R3_16_12__contig_1063	fig|1122997.9.peg.336	CDS	R3_16_12__contig_1063_127819+426	127819	128244	hypothetical protein	PLF_1912215_00001600	PGF_00305866	NA	NA	ENA:NIOKKJBH_4	0	0	Protein Homology	CDS	127819	128244	.	0	pgaptmp_001985	extdb:pgaptmp_001985	NA	OsmC family peroxiredoxin	GO:0006979,GO:0004601	peroxidase activity|0004601||IEA	response to oxidative stress|0006979||IEA	NA	ENA:NIOKKJBH
Ajens	gnl|ENA|NIOKKJBH_4	Prodigal:002006	CDS	128294	129103	.	+	0	NIOKKJBH_00335	NA	hypothetical protein	NA	NA	ab initio prediction:Prodigal:002006	gnl|ENA|NIOKKJBH	R3_16_12__contig_1063	fig|1122997.9.peg.337	CDS	R3_16_12__contig_1063_128294+810	128294	129103	MutT/Nudix family protein	PLF_1912215_00004510	PGF_00647609	NA	NA	ENA:NIOKKJBH_4	0	0	Protein Homology	CDS	128294	129103	.	0	pgaptmp_001986	extdb:pgaptmp_001986	NA	NUDIX domain-containing protein	GO:0016787	hydrolase activity|0016787||IEA	NA	NA	ENA:NIOKKJBH
Ajens	gnl|ENA|NIOKKJBH_4	Prodigal:002006	CDS	129512	129925	.	+	0	NIOKKJBH_00337	NA	hypothetical protein	NA	NA	ab initio prediction:Prodigal:002006	gnl|ENA|NIOKKJBH	R3_16_12__contig_1063	fig|1122997.9.peg.338	CDS	R3_16_12__contig_1063_129512+414	129512	129925	hypothetical protein	NA	NA	NA	NA	ENA:NIOKKJBH_4	0	0	GeneMarkS-2+	CDS	129512	129925	.	0	pgaptmp_001988	extdb:pgaptmp_001988	NA	hypothetical protein	NA	NA	NA	NA	ENA:NIOKKJBH
Ajens	gnl|ENA|NIOKKJBH_4	Prodigal:002006	CDS	130051	130983	.	-	0	NIOKKJBH_00338	NA	hypothetical protein	NA	NA	ab initio prediction:Prodigal:002006	gnl|ENA|NIOKKJBH	R3_16_12__contig_1063	fig|1122997.9.peg.339	CDS	R3_16_12__contig_1063_130983-933	130051	130983	hypothetical protein	PLF_1912215_00004509	PGF_06818785	NA	NA	ENA:NIOKKJBH_4	0	27	Protein Homology	CDS	130051	131010	.	0	pgaptmp_001989	extdb:pgaptmp_001989	NA	helix-turn-helix domain-containing protein	GO:0003677	DNA binding|0003677||IEA	NA	NA	ENA:NIOKKJBH
Ajens	gnl|ENA|NIOKKJBH_4	Prodigal:002006	CDS	132753	135134	.	+	0	NIOKKJBH_00340	recD2_1	ATP-dependent RecD-like DNA helicase	3.6.4.12	NA	ab initio prediction:Prodigal:002006,protein motif:HAMAP:MF_01488	gnl|ENA|NIOKKJBH	R3_16_12__contig_1063	fig|1122997.9.peg.341	CDS	R3_16_12__contig_1063_132753+2382	132753	135134	Putative helicase	PLF_1912215_00003224	PGF_00041243	NA	NA	ENA:NIOKKJBH_4	42	0	Protein Homology	CDS	132795	135134	.	0	pgaptmp_001993	extdb:pgaptmp_001993	NA	AAA family ATPase	NA	NA	NA	NA	ENA:NIOKKJBH
Ajens	gnl|ENA|NIOKKJBH_4	Prodigal:002006	CDS	135144	135470	.	+	0	NIOKKJBH_00341	NA	hypothetical protein	NA	NA	ab initio prediction:Prodigal:002006	gnl|ENA|NIOKKJBH	R3_16_12__contig_1063	fig|1122997.9.peg.342	CDS	R3_16_12__contig_1063_135144+327	135144	135470	hypothetical protein	NA	NA	NA	NA	ENA:NIOKKJBH_4	0	0	GeneMarkS-2+	CDS	135144	135470	.	0	pgaptmp_001994	extdb:pgaptmp_001994	NA	hypothetical protein	NA	NA	NA	NA	ENA:NIOKKJBH
Ajens	gnl|ENA|NIOKKJBH_4	Prodigal:002006	CDS	135561	136082	.	-	0	NIOKKJBH_00342	NA	hypothetical protein	NA	NA	ab initio prediction:Prodigal:002006	gnl|ENA|NIOKKJBH	R3_16_12__contig_1063	fig|1122997.9.peg.343	CDS	R3_16_12__contig_1063_136082-522	135561	136082	hypothetical protein	PLF_1912215_00003035	PGF_08225224	NA	NA	ENA:NIOKKJBH_4	0	0	GeneMarkS-2+	CDS	135561	136082	.	0	pgaptmp_001995	extdb:pgaptmp_001995	NA	hypothetical protein	NA	NA	NA	NA	ENA:NIOKKJBH
Ajens	gnl|ENA|NIOKKJBH_4	Prodigal:002006	CDS	136126	137133	.	-	0	NIOKKJBH_00343	NA	2-haloacrylate reductase	1.3.1.103	NA	ab initio prediction:Prodigal:002006,similar to AA sequence:UniProtKB:Q59I44	gnl|ENA|NIOKKJBH	R3_16_12__contig_1063	fig|1122997.9.peg.344	CDS	R3_16_12__contig_1063_137133-1008	136126	137133	Zinc-type alcohol dehydrogenase-like protein	PLF_1912215_00004508	PGF_02007855	NA	NA	ENA:NIOKKJBH_4	0	0	Protein Homology	CDS	136126	137133	.	0	pgaptmp_001996	extdb:pgaptmp_001996	NA	NADP-dependent oxidoreductase	GO:0016491	oxidoreductase activity|0016491||IEA	NA	NA	ENA:NIOKKJBH
Ajens	gnl|ENA|NIOKKJBH_4	Prodigal:002006	CDS	137287	138969	.	+	0	NIOKKJBH_00344	hcp	Hydroxylamine reductase	1.7.99.1	COG:COG1151	ab initio prediction:Prodigal:002006,similar to AA sequence:UniProtKB:P75825	gnl|ENA|NIOKKJBH	R3_16_12__contig_1063	fig|1122997.9.peg.345	CDS	R3_16_12__contig_1063_137287+1683	137287	138969	Hydroxylamine reductase (EC 1.7.99.1)	PLF_1912215_00002245	PGF_00736089	NA	NA	ENA:NIOKKJBH_4	0	0	Protein Homology	CDS	137287	138969	.	0	pgaptmp_001997	extdb:pgaptmp_001997	hcp	hydroxylamine reductase	GO:0016661,GO:0051536	oxidoreductase activity%2C acting on other nitrogenous compounds as donors|0016661||IEA,iron-sulfur cluster binding|0051536||IEA	NA	NA	ENA:NIOKKJBH
Ajens	gnl|ENA|NIOKKJBH_4	Prodigal:002006	CDS	138966	140003	.	+	0	NIOKKJBH_00345	mmoC	Methane monooxygenase component C	1.14.13.25	COG:COG0543	ab initio prediction:Prodigal:002006,similar to AA sequence:UniProtKB:P22868	gnl|ENA|NIOKKJBH	R3_16_12__contig_1063	fig|1122997.9.peg.346	CDS	R3_16_12__contig_1063_138966+1038	138966	140003	NADH oxidoreductase for hydroxylamine reductase	PLF_1912215_00002300	PGF_00024607	NA	NA	ENA:NIOKKJBH_4	0	0	Protein Homology	CDS	138966	140003	.	0	pgaptmp_001998	extdb:pgaptmp_001998	NA	FAD-binding oxidoreductase	NA	NA	NA	NA	ENA:NIOKKJBH
Ajens	gnl|ENA|NIOKKJBH_4	Prodigal:002006	CDS	140301	141230	.	+	0	NIOKKJBH_00347	NA	hypothetical protein	NA	NA	ab initio prediction:Prodigal:002006	gnl|ENA|NIOKKJBH	R3_16_12__contig_1063	fig|1122997.9.peg.347	CDS	R3_16_12__contig_1063_140301+930	140301	141230	HNH endonuclease family protein	PLF_1912215_00001797	PGF_00876134	NA	NA	ENA:NIOKKJBH_4	0	0	Protein Homology	CDS	140301	141230	.	0	pgaptmp_001999	extdb:pgaptmp_001999	NA	HNH endonuclease	GO:0003676,GO:0004519,GO:0008270	nucleic acid binding|0003676||IEA,endonuclease activity|0004519||IEA,zinc ion binding|0008270||IEA	NA	NA	ENA:NIOKKJBH
Ajens	gnl|ENA|NIOKKJBH_4	Prodigal:002006	CDS	141319	142023	.	+	0	NIOKKJBH_00348	NA	hypothetical protein	NA	NA	ab initio prediction:Prodigal:002006	gnl|ENA|NIOKKJBH	R3_16_12__contig_1063	fig|1122997.9.peg.348	CDS	R3_16_12__contig_1063_141319+705	141319	142023	hypothetical protein	PLF_1912215_00003822	PGF_08225224	NA	NA	ENA:NIOKKJBH_4	0	0	Protein Homology	CDS	141319	142023	.	0	pgaptmp_002000	extdb:pgaptmp_002000	NA	VIT1/CCC1 transporter family protein	GO:0046873	metal ion transmembrane transporter activity|0046873||IEA	NA	NA	ENA:NIOKKJBH
Ajens	gnl|ENA|NIOKKJBH_4	Prodigal:002006	CDS	142210	142986	.	+	0	NIOKKJBH_00349	NA	hypothetical protein	NA	NA	ab initio prediction:Prodigal:002006	gnl|ENA|NIOKKJBH	R3_16_12__contig_1063	fig|1122997.9.peg.349	CDS	R3_16_12__contig_1063_142210+777	142210	142986	hypothetical protein	PLF_1912215_00004507	PGF_02898117	NA	NA	ENA:NIOKKJBH_4	0	0	GeneMarkS-2+	CDS	142210	142986	.	0	pgaptmp_002001	extdb:pgaptmp_002001	NA	hypothetical protein	NA	NA	NA	NA	ENA:NIOKKJBH
Ajens	gnl|ENA|NIOKKJBH_4	Prodigal:002006	CDS	142987	144792	.	-	0	NIOKKJBH_00350	NA	hypothetical protein	NA	NA	ab initio prediction:Prodigal:002006	gnl|ENA|NIOKKJBH	R3_16_12__contig_1063	fig|1122997.9.peg.350	CDS	R3_16_12__contig_1063_144792-1806	142987	144792	hypothetical protein	PLF_1912215_00004506	PGF_06937878	NA	NA	ENA:NIOKKJBH_4	0	0	Protein Homology	CDS	142987	144792	.	0	pgaptmp_002002	extdb:pgaptmp_002002	NA	lipase family protein	GO:0016042,GO:0004806	triacylglycerol lipase activity|0004806||IEA	lipid catabolic process|0016042||IEA	NA	ENA:NIOKKJBH
Ajens	gnl|ENA|NIOKKJBH_4	Prodigal:002006	CDS	144916	145773	.	+	0	NIOKKJBH_00351	NA	hypothetical protein	NA	NA	ab initio prediction:Prodigal:002006	gnl|ENA|NIOKKJBH	R3_16_12__contig_1063	fig|1122997.9.peg.351	CDS	R3_16_12__contig_1063_144916+858	144916	145773	hypothetical protein	PLF_1912215_00005608	PGF_07616187	NA	NA	ENA:NIOKKJBH_4	0	0	GeneMarkS-2+	CDS	144916	145773	.	0	pgaptmp_002003	extdb:pgaptmp_002003	NA	hypothetical protein	NA	NA	NA	NA	ENA:NIOKKJBH
Ajens	gnl|ENA|NIOKKJBH_4	Prodigal:002006	CDS	145825	147489	.	+	0	NIOKKJBH_00352	alsS	Acetolactate synthase	2.2.1.6	COG:COG0028	ab initio prediction:Prodigal:002006,similar to AA sequence:UniProtKB:Q04789	gnl|ENA|NIOKKJBH	R3_16_12__contig_1063	fig|1122997.9.peg.352	CDS	R3_16_12__contig_1063_145825+1665	145825	147489	2-oxoglutarate decarboxylase (EC 4.1.1.71)	PLF_1912215_00003444	PGF_00406529	NA	NA	ENA:NIOKKJBH_4	0	0	Protein Homology	CDS	145825	147489	.	0	pgaptmp_002004	extdb:pgaptmp_002004	NA	acetolactate synthase large subunit	GO:0000287,GO:0003824,GO:0030976	magnesium ion binding|0000287||IEA,catalytic activity|0003824||IEA,thiamine pyrophosphate binding|0030976||IEA	NA	NA	ENA:NIOKKJBH
Ajens	gnl|ENA|NIOKKJBH_4	Prodigal:002006	CDS	147659	148018	.	-	0	NIOKKJBH_00353	NA	hypothetical protein	NA	NA	ab initio prediction:Prodigal:002006	gnl|ENA|NIOKKJBH	R3_16_12__contig_1063	fig|1122997.9.peg.353	CDS	R3_16_12__contig_1063_148018-360	147659	148018	hypothetical protein	NA	NA	NA	NA	ENA:NIOKKJBH_4	0	0	GeneMarkS-2+	CDS	147659	148018	.	0	pgaptmp_002005	extdb:pgaptmp_002005	NA	hypothetical protein	NA	NA	NA	NA	ENA:NIOKKJBH
Ajens	gnl|ENA|NIOKKJBH_4	Prodigal:002006	CDS	148039	148398	.	-	0	NIOKKJBH_00354	NA	hypothetical protein	NA	NA	ab initio prediction:Prodigal:002006	gnl|ENA|NIOKKJBH	R3_16_12__contig_1063	fig|1122997.9.peg.354	CDS	R3_16_12__contig_1063_148398-360	148039	148398	hypothetical protein	PLF_1912215_00005960	PGF_06866408	NA	NA	ENA:NIOKKJBH_4	0	0	Protein Homology	CDS	148039	148398	.	0	pgaptmp_002006	extdb:pgaptmp_002006	NA	VOC family protein	NA	NA	NA	NA	ENA:NIOKKJBH
Ajens	gnl|ENA|NIOKKJBH_4	Prodigal:002006	CDS	148476	149690	.	-	0	NIOKKJBH_00355	rocD	Ornithine aminotransferase	2.6.1.13	COG:COG4992	ab initio prediction:Prodigal:002006,similar to AA sequence:UniProtKB:P38021	gnl|ENA|NIOKKJBH	R3_16_12__contig_1063	fig|1122997.9.peg.355	CDS	R3_16_12__contig_1063_149690-1215	148476	149690	Ornithine aminotransferase (EC 2.6.1.13)	PLF_1912215_00001223	PGF_10555225	NA	NA	ENA:NIOKKJBH_4	0	0	Protein Homology	CDS	148476	149690	.	0	pgaptmp_002007	extdb:pgaptmp_002007	rocD	ornithine--oxo-acid transaminase	GO:0004587	ornithine aminotransferase activity|0004587||IEA	NA	NA	ENA:NIOKKJBH
Ajens	gnl|ENA|NIOKKJBH_4	Prodigal:002006	CDS	149756	150142	.	-	0	NIOKKJBH_00356	NA	hypothetical protein	NA	NA	ab initio prediction:Prodigal:002006	gnl|ENA|NIOKKJBH	R3_16_12__contig_1063	fig|1122997.9.peg.356	CDS	R3_16_12__contig_1063_150142-387	149756	150142	hypothetical protein	NA	NA	NA	NA	ENA:NIOKKJBH_4	0	0	GeneMarkS-2+	CDS	149756	150142	.	0	pgaptmp_002008	extdb:pgaptmp_002008	NA	hypothetical protein	NA	NA	NA	NA	ENA:NIOKKJBH
Ajens	gnl|ENA|NIOKKJBH_4	Prodigal:002006	CDS	150303	150944	.	-	0	NIOKKJBH_00357	narL	putative transcriptional regulatory protein NarL	NA	COG:COG2197	ab initio prediction:Prodigal:002006,similar to AA sequence:UniProtKB:P9WGM5	gnl|ENA|NIOKKJBH	R3_16_12__contig_1063	fig|1122997.9.peg.357	CDS	R3_16_12__contig_1063_150944-642	150303	150944	Two-component transcriptional response regulator, LuxR family	NA	PGF_09666309	NA	NA	ENA:NIOKKJBH_4	0	0	Protein Homology	CDS	150303	150944	.	0	pgaptmp_002009	extdb:pgaptmp_002009	NA	response regulator transcription factor	GO:0000160,GO:0006355,GO:0000156,GO:0003677	phosphorelay response regulator activity|0000156||IEA,DNA binding|0003677||IEA	phosphorelay signal transduction system|0000160||IEA,regulation of DNA-templated transcription|0006355||IEA	NA	ENA:NIOKKJBH
Ajens	gnl|ENA|NIOKKJBH_4	Prodigal:002006	CDS	153032	153928	.	+	0	NIOKKJBH_00359	NA	hypothetical protein	NA	NA	ab initio prediction:Prodigal:002006	gnl|ENA|NIOKKJBH	R3_16_12__contig_1063	fig|1122997.9.peg.359	CDS	R3_16_12__contig_1063_153032+897	153032	153928	hypothetical protein	PLF_1912215_00005589	PGF_01007394	NA	NA	ENA:NIOKKJBH_4	0	0	Protein Homology	CDS	153032	153928	.	0	pgaptmp_002011	extdb:pgaptmp_002011	NA	TSUP family transporter	GO:0016020	NA	NA	NA	ENA:NIOKKJBH
Ajens	gnl|ENA|NIOKKJBH_4	Prodigal:002006	CDS	153955	154935	.	+	0	NIOKKJBH_00360	NA	hypothetical protein	NA	NA	ab initio prediction:Prodigal:002006	gnl|ENA|NIOKKJBH	R3_16_12__contig_1063	fig|1122997.9.peg.360	CDS	R3_16_12__contig_1063_153955+981	153955	154935	UDP-glucose 4-epimerase (EC 5.1.3.2)	NA	PGF_12820974	NA	NA	ENA:NIOKKJBH_4	0	0	Protein Homology	CDS	153955	154935	.	0	pgaptmp_002012	extdb:pgaptmp_002012	NA	NAD-dependent epimerase/dehydratase family protein	GO:0016491,GO:0051287,GO:0070403	oxidoreductase activity|0016491||IEA,NAD binding|0051287||IEA,NAD+ binding|0070403||IEA	NA	NA	ENA:NIOKKJBH
Ajens	gnl|ENA|NIOKKJBH_4	Prodigal:002006	CDS	154932	155489	.	+	0	NIOKKJBH_00361	NA	hypothetical protein	NA	NA	ab initio prediction:Prodigal:002006	gnl|ENA|NIOKKJBH	R3_16_12__contig_1063	fig|1122997.9.peg.361	CDS	R3_16_12__contig_1063_154932+558	154932	155489	hypothetical protein	PLF_1912215_00001560	PGF_08225224	NA	NA	ENA:NIOKKJBH_4	0	0	Protein Homology	CDS	154932	155489	.	0	pgaptmp_002013	extdb:pgaptmp_002013	NA	DUF1697 domain-containing protein	NA	NA	NA	NA	ENA:NIOKKJBH
Ajens	gnl|ENA|NIOKKJBH_4	Prodigal:002006	CDS	155571	156023	.	-	0	NIOKKJBH_00362	NA	hypothetical protein	NA	NA	ab initio prediction:Prodigal:002006	gnl|ENA|NIOKKJBH	R3_16_12__contig_1063	fig|1122997.9.peg.362	CDS	R3_16_12__contig_1063_156023-453	155571	156023	hypothetical protein	PLF_1912215_00005865	PGF_00861072	NA	NA	ENA:NIOKKJBH_4	0	0	Protein Homology	CDS	155571	156023	.	0	pgaptmp_002014	extdb:pgaptmp_002014	NA	MarR family winged helix-turn-helix transcriptional regulator	GO:0006355,GO:0003700	DNA-binding transcription factor activity|0003700||IEA	regulation of DNA-templated transcription|0006355||IEA	NA	ENA:NIOKKJBH
Ajens	gnl|ENA|NIOKKJBH_4	Prodigal:002006	CDS	156126	156425	.	+	0	NIOKKJBH_00363	NA	hypothetical protein	NA	NA	ab initio prediction:Prodigal:002006	gnl|ENA|NIOKKJBH	R3_16_12__contig_1063	fig|1122997.9.peg.363	CDS	R3_16_12__contig_1063_156126+300	156126	156425	hypothetical protein	PLF_1912215_00004502	PGF_10480739	NA	NA	ENA:NIOKKJBH_4	0	0	Protein Homology	CDS	156126	156425	.	0	pgaptmp_002015	extdb:pgaptmp_002015	NA	NADPH-dependent FMN reductase	GO:0008752,GO:0008753,GO:0010181,GO:0016491,GO:0050136,GO:0052873	FMN reductase [NAD(P)H] activity|0008752||IEA,NADPH dehydrogenase (quinone) activity|0008753||IEA,FMN binding|0010181||IEA,oxidoreductase activity|0016491||IEA,NADH:ubiquinone reductase (non-electrogenic) activity|0050136||IEA,FMN reductase (NADPH) activity|0052873||IEA	NA	NA	ENA:NIOKKJBH
Ajens	gnl|ENA|NIOKKJBH_4	Prodigal:002006	CDS	156445	156723	.	-	0	NIOKKJBH_00364	NA	hypothetical protein	NA	NA	ab initio prediction:Prodigal:002006	gnl|ENA|NIOKKJBH	R3_16_12__contig_1063	fig|1122997.9.peg.364	CDS	R3_16_12__contig_1063_156723-279	156445	156723	Efflux ABC transporter, permease protein	PLF_1912215_00001772	PGF_00006351	NA	NA	ENA:NIOKKJBH_4	0	0	GeneMarkS-2+	CDS	156445	156723	.	0	pgaptmp_002016	extdb:pgaptmp_002016	NA	hypothetical protein	NA	NA	NA	NA	ENA:NIOKKJBH
Ajens	gnl|ENA|NIOKKJBH_4	Prodigal:002006	CDS	156790	157131	.	-	0	NIOKKJBH_00365	drrB_1	Daunorubicin/doxorubicin resistance ABC transporter permease protein DrrB	NA	NA	ab initio prediction:Prodigal:002006,similar to AA sequence:UniProtKB:P32011	gnl|ENA|NIOKKJBH	R3_16_12__contig_1063	fig|1122997.9.peg.365	CDS	R3_16_12__contig_1063_157131-342	156790	157131	Efflux ABC transporter, permease protein	PLF_1912215_00001772	PGF_00006351	NA	NA	ENA:NIOKKJBH_4	0	0	Protein Homology	CDS	156790	157131	.	0	pgaptmp_002017	extdb:pgaptmp_002017	NA	ABC transporter permease	GO:0140359,GO:0016020	ABC-type transporter activity|0140359||IEA	NA	NA	ENA:NIOKKJBH
Ajens	gnl|ENA|NIOKKJBH_4	Prodigal:002006	CDS	157210	158019	.	-	0	NIOKKJBH_00366	drrA_1	Daunorubicin/doxorubicin resistance ATP-binding protein DrrA	3.6.3.-	NA	ab initio prediction:Prodigal:002006,similar to AA sequence:UniProtKB:P32010	gnl|ENA|NIOKKJBH	R3_16_12__contig_1063	fig|1122997.9.peg.366	CDS	R3_16_12__contig_1063_158019-810	157210	158019	Efflux ABC transporter, ATP-binding protein	PLF_1912215_00000309	PGF_00884706	NA	NA	ENA:NIOKKJBH_4	0	0	Protein Homology	CDS	157210	158019	.	0	pgaptmp_002018	extdb:pgaptmp_002018	NA	ABC transporter ATP-binding protein	GO:0005524,GO:0016887,GO:0140359	ATP binding|0005524||IEA,ATP hydrolysis activity|0016887||IEA,ABC-type transporter activity|0140359||IEA	NA	NA	ENA:NIOKKJBH
Ajens	gnl|ENA|NIOKKJBH_5	Prodigal:002006	CDS	800	1438	.	+	0	NIOKKJBH_00368	gph_2	Phosphoglycolate phosphatase	3.1.3.18	NA	ab initio prediction:Prodigal:002006,protein motif:HAMAP:MF_00495	gnl|ENA|NIOKKJBH	R3_16_12__contig_1064	fig|1122997.9.peg.370	CDS	R3_16_12__contig_1064_800+639	800	1438	hypothetical protein	PLF_1912215_00005785	PGF_01029998	NA	NA	ENA:NIOKKJBH_5	0	0	Protein Homology	CDS	800	1438	.	0	pgaptmp_002020	extdb:pgaptmp_002020	NA	HAD family hydrolase	GO:0016787	hydrolase activity|0016787||IEA	NA	NA	ENA:NIOKKJBH
Ajens	gnl|ENA|NIOKKJBH_5	Prodigal:002006	CDS	1644	2474	.	-	0	NIOKKJBH_00370	yidA	Sugar phosphatase YidA	3.1.3.23	COG:COG0561	ab initio prediction:Prodigal:002006,similar to AA sequence:UniProtKB:P0A8Y5	gnl|ENA|NIOKKJBH	R3_16_12__contig_1064	fig|1122997.9.peg.371	CDS	R3_16_12__contig_1064_2474-831	1644	2474	Hydrolase, HAD superfamily	PLF_1912215_00001097	PGF_02899915	NA	NA	ENA:NIOKKJBH_5	0	0	Protein Homology	CDS	1644	2474	.	0	pgaptmp_002022	extdb:pgaptmp_002022	NA	HAD family hydrolase	GO:0016787	hydrolase activity|0016787||IEA	NA	NA	ENA:NIOKKJBH
Ajens	gnl|ENA|NIOKKJBH_5	Prodigal:002006	CDS	2477	3412	.	-	0	NIOKKJBH_00371	NA	hypothetical protein	NA	NA	ab initio prediction:Prodigal:002006	gnl|ENA|NIOKKJBH	R3_16_12__contig_1064	fig|1122997.9.peg.372	CDS	R3_16_12__contig_1064_3412-936	2477	3412	hypothetical protein	PLF_1912215_00001606	PGF_08225224	NA	NA	ENA:NIOKKJBH_5	0	0	Protein Homology	CDS	2477	3412	.	0	pgaptmp_002023	extdb:pgaptmp_002023	NA	hypothetical protein	NA	NA	NA	NA	ENA:NIOKKJBH
Ajens	gnl|ENA|NIOKKJBH_5	Prodigal:002006	CDS	3810	4892	.	+	0	NIOKKJBH_00372	NA	hypothetical protein	NA	NA	ab initio prediction:Prodigal:002006	gnl|ENA|NIOKKJBH	R3_16_12__contig_1064	fig|1122997.9.peg.374	CDS	R3_16_12__contig_1064_3810+1083	3810	4892	MoxR-like ATPase in aerotolerance operon	PLF_1912215_00001178	PGF_05079020	NA	NA	ENA:NIOKKJBH_5	0	0	Protein Homology	CDS	3810	4892	.	0	pgaptmp_002024	extdb:pgaptmp_002024	NA	AAA family ATPase	GO:0005524,GO:0016887	ATP binding|0005524||IEA,ATP hydrolysis activity|0016887||IEA	NA	NA	ENA:NIOKKJBH
Ajens	gnl|ENA|NIOKKJBH_5	Prodigal:002006	CDS	5983	6966	.	+	0	NIOKKJBH_00374	NA	hypothetical protein	NA	NA	ab initio prediction:Prodigal:002006,similar to AA sequence:UniProtKB:P9WFJ7	gnl|ENA|NIOKKJBH	R3_16_12__contig_1064	fig|1122997.9.peg.376	CDS	R3_16_12__contig_1064_5983+984	5983	6966	Aerotolerance protein BatA	PLF_1912215_00000870	PGF_10081007	NA	NA	ENA:NIOKKJBH_5	12	0	Protein Homology	CDS	5995	6966	.	0	pgaptmp_002026	extdb:pgaptmp_002026	NA	VWA domain-containing protein	NA	NA	NA	NA	ENA:NIOKKJBH
Ajens	gnl|ENA|NIOKKJBH_5	Prodigal:002006	CDS	6966	7979	.	+	0	NIOKKJBH_00375	NA	hypothetical protein	NA	NA	ab initio prediction:Prodigal:002006,similar to AA sequence:UniProtKB:P9WFJ7	gnl|ENA|NIOKKJBH	R3_16_12__contig_1064	fig|1122997.9.peg.377	CDS	R3_16_12__contig_1064_6966+1014	6966	7979	Aerotolerance protein BatB	PLF_1912215_00000830	PGF_00896680	NA	NA	ENA:NIOKKJBH_5	3	0	Protein Homology	CDS	6969	7979	.	0	pgaptmp_002027	extdb:pgaptmp_002027	NA	VWA domain-containing protein	NA	NA	NA	NA	ENA:NIOKKJBH
Ajens	gnl|ENA|NIOKKJBH_5	Prodigal:002006	CDS	8016	8720	.	+	0	NIOKKJBH_00376	NA	Pyridoxal phosphate homeostasis protein	NA	COG:COG0325	ab initio prediction:Prodigal:002006,similar to AA sequence:UniProtKB:P44506	gnl|ENA|NIOKKJBH	R3_16_12__contig_1064	fig|1122997.9.peg.378	CDS	R3_16_12__contig_1064_8016+705	8016	8720	Pyridoxal phosphate-containing protein YggS	PLF_1912215_00000704	PGF_04498026	NA	NA	ENA:NIOKKJBH_5	0	0	Protein Homology	CDS	8016	8720	.	0	pgaptmp_002028	extdb:pgaptmp_002028	NA	YggS family pyridoxal phosphate-dependent enzyme	GO:0030170	pyridoxal phosphate binding|0030170||IEA	NA	NA	ENA:NIOKKJBH
Ajens	gnl|ENA|NIOKKJBH_5	Prodigal:002006	CDS	8920	9444	.	+	0	NIOKKJBH_00377	NA	hypothetical protein	NA	NA	ab initio prediction:Prodigal:002006	gnl|ENA|NIOKKJBH	R3_16_12__contig_1064	fig|1122997.9.peg.379	CDS	R3_16_12__contig_1064_8920+525	8920	9444	FIG01122152: hypothetical protein	PLF_1912215_00001037	PGF_00269722	NA	NA	ENA:NIOKKJBH_5	30	0	Protein Homology	CDS	8950	9444	.	0	pgaptmp_002029	extdb:pgaptmp_002029	NA	DUF3145 family protein	NA	NA	NA	NA	ENA:NIOKKJBH
Ajens	gnl|ENA|NIOKKJBH_5	Prodigal:002006	CDS	9580	10854	.	-	0	NIOKKJBH_00378	fabF	3-oxoacyl-[acyl-carrier-protein] synthase 2	2.3.1.179	NA	ab initio prediction:Prodigal:002006,similar to AA sequence:UniProtKB:P73283	gnl|ENA|NIOKKJBH	R3_16_12__contig_1064	fig|1122997.9.peg.380	CDS	R3_16_12__contig_1064_10854-1275	9580	10854	3-oxoacyl-[acyl-carrier-protein] synthase, KASII (EC 2.3.1.179)	PLF_1912215_00000157	PGF_06652053	NA	NA	ENA:NIOKKJBH_5	0	0	Protein Homology	CDS	9580	10854	.	0	pgaptmp_002030	extdb:pgaptmp_002030	NA	beta-ketoacyl-[acyl-carrier-protein] synthase family protein	GO:0006633,GO:0004315	3-oxoacyl-[acyl-carrier-protein] synthase activity|0004315||IEA	fatty acid biosynthetic process|0006633||IEA	NA	ENA:NIOKKJBH
Ajens	gnl|ENA|NIOKKJBH_5	Prodigal:002006	CDS	10899	11144	.	-	0	NIOKKJBH_00379	acpP_2	Acyl carrier protein	NA	NA	ab initio prediction:Prodigal:002006,similar to AA sequence:UniProtKB:P80921	gnl|ENA|NIOKKJBH	R3_16_12__contig_1064	fig|1122997.9.peg.381	CDS	R3_16_12__contig_1064_11144-246	10899	11144	Acyl carrier protein	PLF_1912215_00000860	PGF_07487229	NA	NA	ENA:NIOKKJBH_5	0	0	Protein Homology	CDS	10899	11144	.	0	pgaptmp_002031	extdb:pgaptmp_002031	NA	acyl carrier protein	NA	NA	NA	NA	ENA:NIOKKJBH
Ajens	gnl|ENA|NIOKKJBH_5	Prodigal:002006	CDS	11270	12283	.	-	0	NIOKKJBH_00380	fabH	3-oxoacyl-[acyl-carrier-protein] synthase 3	2.3.1.180	NA	ab initio prediction:Prodigal:002006,similar to AA sequence:UniProtKB:Q9F6D4	gnl|ENA|NIOKKJBH	R3_16_12__contig_1064	fig|1122997.9.peg.382	CDS	R3_16_12__contig_1064_12283-1014	11270	12283	3-oxoacyl-[acyl-carrier-protein] synthase, KASIII (EC 2.3.1.180)	PLF_1912215_00000808	PGF_00420953	NA	NA	ENA:NIOKKJBH_5	0	0	Protein Homology	CDS	11270	12283	.	0	pgaptmp_002032	extdb:pgaptmp_002032	NA	beta-ketoacyl-ACP synthase III	GO:0006633,GO:0004315,GO:0016746,GO:0033818	3-oxoacyl-[acyl-carrier-protein] synthase activity|0004315||IEA,acyltransferase activity|0016746||IEA,beta-ketoacyl-acyl-carrier-protein synthase III activity|0033818||IEA	fatty acid biosynthetic process|0006633||IEA	NA	ENA:NIOKKJBH
Ajens	gnl|ENA|NIOKKJBH_5	Prodigal:002006	CDS	12283	13218	.	-	0	NIOKKJBH_00381	fabD	Malonyl CoA-acyl carrier protein transacylase	2.3.1.39	COG:COG0331	ab initio prediction:Prodigal:002006,similar to AA sequence:UniProtKB:P9WNG5	gnl|ENA|NIOKKJBH	R3_16_12__contig_1064	fig|1122997.9.peg.383	CDS	R3_16_12__contig_1064_13218-936	12283	13218	Malonyl CoA-acyl carrier protein transacylase (EC 2.3.1.39)	PLF_1912215_00000461	PGF_06655223	NA	NA	ENA:NIOKKJBH_5	0	48	Protein Homology	CDS	12283	13170	.	0	pgaptmp_002033	extdb:pgaptmp_002033	NA	ACP S-malonyltransferase	GO:0006633,GO:0004314,GO:0016740	[acyl-carrier-protein] S-malonyltransferase activity|0004314||IEA,transferase activity|0016740||IEA	fatty acid biosynthetic process|0006633||IEA	NA	ENA:NIOKKJBH
Ajens	gnl|ENA|NIOKKJBH_5	Prodigal:002006	CDS	13345	14256	.	-	0	NIOKKJBH_00382	NA	2-dehydropantoate 2-reductase	1.1.1.169	COG:COG1893	ab initio prediction:Prodigal:002006,similar to AA sequence:UniProtKB:P9WIL1	gnl|ENA|NIOKKJBH	R3_16_12__contig_1064	fig|1122997.9.peg.384	CDS	R3_16_12__contig_1064_14256-912	13345	14256	2-dehydropantoate 2-reductase (EC 1.1.1.169)	PLF_1912215_00000798	PGF_07730014	NA	NA	ENA:NIOKKJBH_5	0	0	Protein Homology	CDS	13345	14256	.	0	pgaptmp_002034	extdb:pgaptmp_002034	NA	2-dehydropantoate 2-reductase	NA	NA	NA	NA	ENA:NIOKKJBH
Ajens	gnl|ENA|NIOKKJBH_5	Prodigal:002006	CDS	14256	14600	.	-	0	NIOKKJBH_00383	NA	hypothetical protein	NA	NA	ab initio prediction:Prodigal:002006	gnl|ENA|NIOKKJBH	R3_16_12__contig_1064	fig|1122997.9.peg.385	CDS	R3_16_12__contig_1064_14600-345	14256	14600	hypothetical protein	PLF_1912215_00006576	PGF_10688770	NA	NA	ENA:NIOKKJBH_5	0	0	Protein Homology	CDS	14256	14600	.	0	pgaptmp_002035	extdb:pgaptmp_002035	NA	NifB/NifX family molybdenum-iron cluster-binding protein	NA	NA	NA	NA	ENA:NIOKKJBH
Ajens	gnl|ENA|NIOKKJBH_5	Prodigal:002006	CDS	16068	18821	.	+	0	NIOKKJBH_00385	aceE	Pyruvate dehydrogenase E1 component	1.2.4.1	COG:COG2609	ab initio prediction:Prodigal:002006,similar to AA sequence:UniProtKB:A0R0B0	gnl|ENA|NIOKKJBH	R3_16_12__contig_1064	fig|1122997.9.peg.387	CDS	R3_16_12__contig_1064_16068+2754	16068	18821	Pyruvate dehydrogenase E1 component (EC 1.2.4.1)	PLF_1912215_00000587	PGF_00045982	NA	NA	ENA:NIOKKJBH_5	0	0	Protein Homology	CDS	16068	18821	.	0	pgaptmp_002037	extdb:pgaptmp_002037	aceE	pyruvate dehydrogenase (acetyl-transferring)%2C homodimeric type	GO:0006086,GO:0004738,GO:0045254	pyruvate dehydrogenase activity|0004738||IEA	pyruvate decarboxylation to acetyl-CoA|0006086||IEA	NA	ENA:NIOKKJBH
Ajens	gnl|ENA|NIOKKJBH_5	Prodigal:002006	CDS	18955	19359	.	+	0	NIOKKJBH_00386	NA	putative protein	NA	NA	ab initio prediction:Prodigal:002006,similar to AA sequence:UniProtKB:P9WLG9	gnl|ENA|NIOKKJBH	R3_16_12__contig_1064	fig|1122997.9.peg.388	CDS	R3_16_12__contig_1064_18955+405	18955	19359	hypothetical protein	PLF_1912215_00001607	PGF_08225224	NA	NA	ENA:NIOKKJBH_5	0	0	Protein Homology	CDS	18955	19359	.	0	pgaptmp_002038	extdb:pgaptmp_002038	NA	DUF3052 domain-containing protein	NA	NA	NA	NA	ENA:NIOKKJBH
Ajens	gnl|ENA|NIOKKJBH_5	Prodigal:002006	CDS	19408	20418	.	+	0	NIOKKJBH_00387	gpr	L-glyceraldehyde 3-phosphate reductase	1.1.1.-	COG:COG0667	ab initio prediction:Prodigal:002006,similar to AA sequence:UniProtKB:Q46851	gnl|ENA|NIOKKJBH	R3_16_12__contig_1064	fig|1122997.9.peg.389	CDS	R3_16_12__contig_1064_19408+1011	19408	20418	L-glyceraldehyde 3-phosphate reductase	PLF_1912215_00001114	PGF_00016122	NA	NA	ENA:NIOKKJBH_5	0	0	Protein Homology	CDS	19408	20418	.	0	pgaptmp_002039	extdb:pgaptmp_002039	mgrA	L-glyceraldehyde 3-phosphate reductase	GO:0047834	D-threo-aldose 1-dehydrogenase activity|0047834||IEA	NA	NA	ENA:NIOKKJBH
Ajens	gnl|ENA|NIOKKJBH_5	Prodigal:002006	CDS	20478	20939	.	+	0	NIOKKJBH_00388	yqeY	putative protein YqeY	NA	COG:COG1610	ab initio prediction:Prodigal:002006,similar to AA sequence:UniProtKB:P54464	gnl|ENA|NIOKKJBH	R3_16_12__contig_1064	fig|1122997.9.peg.390	CDS	R3_16_12__contig_1064_20478+462	20478	20939	Transamidase GatB domain protein	PLF_1912215_00001362	PGF_10054809	NA	NA	ENA:NIOKKJBH_5	0	0	Protein Homology	CDS	20478	20939	.	0	pgaptmp_002040	extdb:pgaptmp_002040	NA	GatB/YqeY domain-containing protein	NA	NA	NA	NA	ENA:NIOKKJBH
Ajens	gnl|ENA|NIOKKJBH_5	Prodigal:002006	CDS	20949	21824	.	-	0	NIOKKJBH_00389	NA	hypothetical protein	NA	NA	ab initio prediction:Prodigal:002006	gnl|ENA|NIOKKJBH	R3_16_12__contig_1064	fig|1122997.9.peg.391	CDS	R3_16_12__contig_1064_21824-876	20949	21824	hypothetical protein	PLF_1912215_00001988	PGF_00898588	NA	NA	ENA:NIOKKJBH_5	0	0	GeneMarkS-2+	CDS	20949	21824	.	0	pgaptmp_002041	extdb:pgaptmp_002041	NA	hypothetical protein	NA	NA	NA	NA	ENA:NIOKKJBH
Ajens	gnl|ENA|NIOKKJBH_5	Prodigal:002006	CDS	21826	22740	.	-	0	NIOKKJBH_00390	NA	hypothetical protein	NA	NA	ab initio prediction:Prodigal:002006	gnl|ENA|NIOKKJBH	R3_16_12__contig_1064	fig|1122997.9.peg.392	CDS	R3_16_12__contig_1064_22740-915	21826	22740	hypothetical protein	NA	NA	NA	NA	ENA:NIOKKJBH_5	0	3	GeneMarkS-2+	CDS	21826	22743	.	0	pgaptmp_002042	extdb:pgaptmp_002042	NA	hypothetical protein	NA	NA	NA	NA	ENA:NIOKKJBH
Ajens	gnl|ENA|NIOKKJBH_5	Prodigal:002006	CDS	23216	23782	.	+	0	NIOKKJBH_00391	pyrR	Bifunctional protein PyrR	NA	NA	ab initio prediction:Prodigal:002006,similar to AA sequence:UniProtKB:P41007	gnl|ENA|NIOKKJBH	R3_16_12__contig_1064	fig|1122997.9.peg.393	CDS	R3_16_12__contig_1064_23216+567	23216	23782	Pyrimidine operon regulatory protein PyrR	PLF_1912215_00000585	PGF_00066124	NA	NA	ENA:NIOKKJBH_5	0	0	Protein Homology	CDS	23216	23782	.	0	pgaptmp_002043	extdb:pgaptmp_002043	pyrR	bifunctional pyr operon transcriptional regulator/uracil phosphoribosyltransferase PyrR	NA	NA	NA	NA	ENA:NIOKKJBH
Ajens	gnl|ENA|NIOKKJBH_5	Prodigal:002006	CDS	23779	25122	.	+	0	NIOKKJBH_00392	pyrC	Dihydroorotase	3.5.2.3	NA	ab initio prediction:Prodigal:002006,similar to AA sequence:UniProtKB:P65906	gnl|ENA|NIOKKJBH	R3_16_12__contig_1064	fig|1122997.9.peg.394	CDS	R3_16_12__contig_1064_23779+1344	23779	25122	Dihydroorotase (EC 3.5.2.3)	PLF_1912215_00000988	PGF_00423378	NA	NA	ENA:NIOKKJBH_5	0	0	Protein Homology	CDS	23779	25122	.	0	pgaptmp_002044	extdb:pgaptmp_002044	NA	dihydroorotase	GO:0006221,GO:0004151,GO:0046872	dihydroorotase activity|0004151||IEA,metal ion binding|0046872||IEA	pyrimidine nucleotide biosynthetic process|0006221||IEA	NA	ENA:NIOKKJBH
Ajens	gnl|ENA|NIOKKJBH_5	Prodigal:002006	CDS	25119	26285	.	+	0	NIOKKJBH_00393	carA	Carbamoyl-phosphate synthase small chain	6.3.5.5	NA	ab initio prediction:Prodigal:002006,similar to AA sequence:UniProtKB:P99147	gnl|ENA|NIOKKJBH	R3_16_12__contig_1064	fig|1122997.9.peg.395	CDS	R3_16_12__contig_1064_25119+1167	25119	26285	Carbamoyl-phosphate synthase small chain (EC 6.3.5.5)	PLF_1912215_00000238	PGF_07015581	NA	NA	ENA:NIOKKJBH_5	0	0	Protein Homology	CDS	25119	26285	.	0	pgaptmp_002045	extdb:pgaptmp_002045	NA	carbamoyl phosphate synthase small subunit	GO:0006541,GO:0004088	carbamoyl-phosphate synthase (glutamine-hydrolyzing) activity|0004088||IEA	glutamine metabolic process|0006541||IEA	NA	ENA:NIOKKJBH
Ajens	gnl|ENA|NIOKKJBH_5	Prodigal:002006	CDS	26285	29473	.	+	0	NIOKKJBH_00394	carB_1	Carbamoyl-phosphate synthase large chain	6.3.5.5	COG:COG0458	ab initio prediction:Prodigal:002006,similar to AA sequence:UniProtKB:O32771	gnl|ENA|NIOKKJBH	R3_16_12__contig_1064	fig|1122997.9.peg.396	CDS	R3_16_12__contig_1064_26285+3189	26285	29473	Carbamoyl-phosphate synthase large chain (EC 6.3.5.5)	PLF_1912215_00000237	PGF_00416410	NA	NA	ENA:NIOKKJBH_5	0	0	Protein Homology	CDS	26285	29473	.	0	pgaptmp_002046	extdb:pgaptmp_002046	carB	carbamoyl-phosphate synthase large subunit	GO:0008152,GO:0005524,GO:0046872	ATP binding|0005524||IEA,metal ion binding|0046872||IEA	metabolic process|0008152||IEA	NA	ENA:NIOKKJBH
Ajens	gnl|ENA|NIOKKJBH_5	Prodigal:002006	CDS	30362	31369	.	+	0	NIOKKJBH_00396	pyrDB	Dihydroorotate dehydrogenase B (NAD(+))%2C catalytic subunit	1.3.1.14	COG:COG0167	ab initio prediction:Prodigal:002006,similar to AA sequence:UniProtKB:Q9CFW8	gnl|ENA|NIOKKJBH	R3_16_12__contig_1064	fig|1122997.9.peg.398	CDS	R3_16_12__contig_1064_30362+1008	30362	31369	Dihydroorotate dehydrogenase (NAD(+)), catalytic subunit (EC 1.3.1.14)	PLF_1912215_00000989	PGF_03029062	NA	NA	ENA:NIOKKJBH_5	0	0	Protein Homology	CDS	30362	31369	.	0	pgaptmp_002048	extdb:pgaptmp_002048	NA	dihydroorotate dehydrogenase	GO:0006221,GO:0004152	dihydroorotate dehydrogenase activity|0004152||IEA	pyrimidine nucleotide biosynthetic process|0006221||IEA	NA	ENA:NIOKKJBH
Ajens	gnl|ENA|NIOKKJBH_5	Prodigal:002006	CDS	31369	32079	.	+	0	NIOKKJBH_00397	pyrF	Orotidine 5'-phosphate decarboxylase	4.1.1.23	COG:COG0284	ab initio prediction:Prodigal:002006,similar to AA sequence:UniProtKB:P25971	gnl|ENA|NIOKKJBH	R3_16_12__contig_1064	fig|1122997.9.peg.399	CDS	R3_16_12__contig_1064_31369+711	31369	32079	Orotidine 5'-phosphate decarboxylase (EC 4.1.1.23)	PLF_1912215_00001225	PGF_00777371	NA	NA	ENA:NIOKKJBH_5	0	0	Protein Homology	CDS	31369	32079	.	0	pgaptmp_002049	extdb:pgaptmp_002049	pyrF	orotidine-5'-phosphate decarboxylase	GO:0006207,GO:0044205,GO:0004590	orotidine-5'-phosphate decarboxylase activity|0004590||IEA	'de novo' pyrimidine nucleobase biosynthetic process|0006207||IEA,'de novo' UMP biosynthetic process|0044205||IEA	NA	ENA:NIOKKJBH
Ajens	gnl|ENA|NIOKKJBH_5	Prodigal:002006	CDS	32185	32835	.	+	0	NIOKKJBH_00398	pyrE	Orotate phosphoribosyltransferase	2.4.2.10	COG:COG0461	ab initio prediction:Prodigal:002006,similar to AA sequence:UniProtKB:Q8DTV2	gnl|ENA|NIOKKJBH	R3_16_12__contig_1064	fig|1122997.9.peg.400	CDS	R3_16_12__contig_1064_32185+651	32185	32835	Orotate phosphoribosyltransferase (EC 2.4.2.10)	PLF_1912215_00001224	PGF_10381714	NA	NA	ENA:NIOKKJBH_5	0	0	Protein Homology	CDS	32185	32835	.	0	pgaptmp_002050	extdb:pgaptmp_002050	pyrE	orotate phosphoribosyltransferase	GO:0009220,GO:0004588	orotate phosphoribosyltransferase activity|0004588||IEA	pyrimidine ribonucleotide biosynthetic process|0009220||IEA	NA	ENA:NIOKKJBH
Ajens	gnl|ENA|NIOKKJBH_5	Prodigal:002006	CDS	32859	33689	.	-	0	NIOKKJBH_00399	NA	hypothetical protein	NA	NA	ab initio prediction:Prodigal:002006	gnl|ENA|NIOKKJBH	R3_16_12__contig_1064	fig|1122997.9.peg.401	CDS	R3_16_12__contig_1064_33689-831	32859	33689	Fructosamine-3-kinase	PLF_1912215_00001055	PGF_01962672	NA	NA	ENA:NIOKKJBH_5	0	15	Protein Homology	CDS	32859	33704	.	0	pgaptmp_002051	extdb:pgaptmp_002051	NA	fructosamine kinase family protein	GO:0016310,GO:0005524,GO:0016773	ATP binding|0005524||IEA,phosphotransferase activity%2C alcohol group as acceptor|0016773||IEA	phosphorylation|0016310||IEA	NA	ENA:NIOKKJBH
Ajens	gnl|ENA|NIOKKJBH_5	Prodigal:002006	CDS	33703	35142	.	+	0	NIOKKJBH_00400	rimO	Ribosomal protein S12 methylthiotransferase RimO	2.8.4.4	COG:COG0621	ab initio prediction:Prodigal:002006,similar to AA sequence:UniProtKB:Q9X2H6	gnl|ENA|NIOKKJBH	R3_16_12__contig_1064	fig|1122997.9.peg.402	CDS	R3_16_12__contig_1064_33703+1440	33703	35142	Ribosomal protein S12p Asp88 (E. coli) methylthiotransferase (EC 2.8.4.4)	PLF_1912215_00001323	PGF_00048846	NA	NA	ENA:NIOKKJBH_5	15	0	Protein Homology	CDS	33718	35142	.	0	pgaptmp_002052	extdb:pgaptmp_002052	rimO	30S ribosomal protein S12 methylthiotransferase RimO	GO:0018339,GO:0008172,GO:0016740,GO:0016782,GO:0051539,GO:1904047,GO:0005737	S-methyltransferase activity|0008172||IEA,transferase activity|0016740||IEA,transferase activity%2C transferring sulphur-containing groups|0016782||IEA,4 iron%2C 4 sulfur cluster binding|0051539||IEA,S-adenosyl-L-methionine binding|1904047||IEA	peptidyl-L-beta-methylthioaspartic acid biosynthetic process from peptidyl-aspartic acid|0018339||IEA	NA	ENA:NIOKKJBH
Ajens	gnl|ENA|NIOKKJBH_5	Prodigal:002006	CDS	35219	35818	.	+	0	NIOKKJBH_00401	pgsA	CDP-diacylglycerol--glycerol-3-phosphate 3-phosphatidyltransferase	2.7.8.5	NA	ab initio prediction:Prodigal:002006,protein motif:HAMAP:MF_01437	gnl|ENA|NIOKKJBH	R3_16_12__contig_1064	fig|1122997.9.peg.403	CDS	R3_16_12__contig_1064_35219+600	35219	35818	CDP-diacylglycerol--glycerol-3-phosphate 3-phosphatidyltransferase (EC 2.7.8.5)	PLF_1912215_00000232	PGF_03295678	NA	NA	ENA:NIOKKJBH_5	0	0	Protein Homology	CDS	35219	35818	.	0	pgaptmp_002053	extdb:pgaptmp_002053	pgsA	CDP-diacylglycerol--glycerol-3-phosphate 3-phosphatidyltransferase	GO:0008654,GO:0008444,GO:0016020	CDP-diacylglycerol-glycerol-3-phosphate 3-phosphatidyltransferase activity|0008444||IEA	phospholipid biosynthetic process|0008654||IEA	NA	ENA:NIOKKJBH
Ajens	gnl|ENA|NIOKKJBH_5	Prodigal:002006	CDS	35808	36311	.	+	0	NIOKKJBH_00402	NA	Protein MG115	NA	NA	ab initio prediction:Prodigal:002006,similar to AA sequence:UniProtKB:Q9EXC9	gnl|ENA|NIOKKJBH	R3_16_12__contig_1064	fig|1122997.9.peg.404	CDS	R3_16_12__contig_1064_35808+504	35808	36311	Nicotinamide-nucleotide amidase (EC 3.5.1.42)	PLF_1912215_00001201	PGF_06276282	NA	NA	ENA:NIOKKJBH_5	0	0	Protein Homology	CDS	35808	36311	.	0	pgaptmp_002054	extdb:pgaptmp_002054	NA	CinA family protein	NA	NA	NA	NA	ENA:NIOKKJBH
Ajens	gnl|ENA|NIOKKJBH_5	Prodigal:002006	CDS	36447	36722	.	+	0	NIOKKJBH_00403	clgR	Transcriptional regulator ClgR	NA	NA	ab initio prediction:Prodigal:002006,similar to AA sequence:UniProtKB:P9WMH7	gnl|ENA|NIOKKJBH	R3_16_12__contig_1064	fig|1122997.9.peg.405	CDS	R3_16_12__contig_1064_36447+276	36447	36722	Transcriptional regulator	PLF_1912215_00001365	PGF_05200011	NA	NA	ENA:NIOKKJBH_5	0	0	Protein Homology	CDS	36447	36722	.	0	pgaptmp_002055	extdb:pgaptmp_002055	NA	helix-turn-helix domain-containing protein	GO:0003677	DNA binding|0003677||IEA	NA	NA	ENA:NIOKKJBH
Ajens	gnl|ENA|NIOKKJBH_5	Prodigal:002006	CDS	37824	38018	.	+	0	NIOKKJBH_00405	NA	hypothetical protein	NA	NA	ab initio prediction:Prodigal:002006	gnl|ENA|NIOKKJBH	R3_16_12__contig_1064	fig|1122997.9.peg.407	CDS	R3_16_12__contig_1064_37824+195	37824	38018	Uncharacterized membrane protein SCO5766	PLF_1912215_00002042	PGF_08032523	NA	NA	ENA:NIOKKJBH_5	0	0	Protein Homology	CDS	37824	38018	.	0	pgaptmp_002057	extdb:pgaptmp_002057	NA	DUF3046 domain-containing protein	NA	NA	NA	NA	ENA:NIOKKJBH
Ajens	gnl|ENA|NIOKKJBH_5	Prodigal:002006	CDS	38254	39309	.	+	0	NIOKKJBH_00406	recA	Protein RecA	NA	COG:COG0468	ab initio prediction:Prodigal:002006,similar to AA sequence:UniProtKB:Q59560	gnl|ENA|NIOKKJBH	R3_16_12__contig_1064	fig|1122997.9.peg.408	CDS	R3_16_12__contig_1064_38254+1056	38254	39309	RecA protein	PLF_1912215_00000594	PGF_00047078	NA	NA	ENA:NIOKKJBH_5	0	0	Protein Homology	CDS	38254	39309	.	0	pgaptmp_002058	extdb:pgaptmp_002058	recA	recombinase RecA	GO:0006281,GO:0003677,GO:0003697,GO:0005524,GO:0008094	DNA binding|0003677||IEA,single-stranded DNA binding|0003697||IEA,ATP binding|0005524||IEA,ATP-dependent activity%2C acting on DNA|0008094||IEA	DNA repair|0006281||IEA	NA	ENA:NIOKKJBH
Ajens	gnl|ENA|NIOKKJBH_5	Prodigal:002006	CDS	39951	41474	.	+	0	NIOKKJBH_00408	rny	Ribonuclease Y	3.1.-.-	NA	ab initio prediction:Prodigal:002006,similar to AA sequence:UniProtKB:P67278	gnl|ENA|NIOKKJBH	R3_16_12__contig_1064	fig|1122997.9.peg.410	CDS	R3_16_12__contig_1064_39951+1524	39951	41474	Ribonuclease Y	PLF_1912215_00001320	PGF_03000099	NA	NA	ENA:NIOKKJBH_5	18	0	Protein Homology	CDS	39969	41474	.	0	pgaptmp_002060	extdb:pgaptmp_002060	rny	ribonuclease Y	GO:0006402,GO:0003723,GO:0016020	RNA binding|0003723||IEA	mRNA catabolic process|0006402||IEA	NA	ENA:NIOKKJBH
Ajens	gnl|ENA|NIOKKJBH_5	Prodigal:002006	CDS	41509	42426	.	-	0	NIOKKJBH_00409	yihR	putative protein YihR	NA	COG:COG2017	ab initio prediction:Prodigal:002006,similar to AA sequence:UniProtKB:P32139	gnl|ENA|NIOKKJBH	R3_16_12__contig_1064	fig|1122997.9.peg.411	CDS	R3_16_12__contig_1064_42426-918	41509	42426	Aldose 1-epimerase	PLF_1912215_00000074	PGF_07861678	NA	NA	ENA:NIOKKJBH_5	0	0	Protein Homology	CDS	41509	42426	.	0	pgaptmp_002061	extdb:pgaptmp_002061	NA	aldose 1-epimerase family protein	NA	NA	NA	NA	ENA:NIOKKJBH
Ajens	gnl|ENA|NIOKKJBH_5	Prodigal:002006	CDS	42511	44001	.	+	0	NIOKKJBH_00410	miaB	tRNA-2-methylthio-N(6)-dimethylallyladenosine synthase	2.8.4.3	COG:COG0621	ab initio prediction:Prodigal:002006,similar to AA sequence:UniProtKB:P9WK05	gnl|ENA|NIOKKJBH	R3_16_12__contig_1064	fig|1122997.9.peg.412	CDS	R3_16_12__contig_1064_42511+1491	42511	44001	tRNA-i(6)A37 methylthiotransferase (EC 2.8.4.3)	PLF_1912215_00000783	PGF_08562657	NA	NA	ENA:NIOKKJBH_5	0	0	Protein Homology	CDS	42511	44001	.	0	pgaptmp_002062	extdb:pgaptmp_002062	miaB	tRNA (N6-isopentenyl adenosine(37)-C2)-methylthiotransferase MiaB	GO:0006400,GO:0016782,GO:0051539,GO:1904047	transferase activity%2C transferring sulphur-containing groups|0016782||IEA,4 iron%2C 4 sulfur cluster binding|0051539||IEA,S-adenosyl-L-methionine binding|1904047||IEA	tRNA modification|0006400||IEA	NA	ENA:NIOKKJBH
Ajens	gnl|ENA|NIOKKJBH_5	Prodigal:002006	CDS	44181	44381	.	-	0	NIOKKJBH_00411	NA	hypothetical protein	NA	NA	ab initio prediction:Prodigal:002006	gnl|ENA|NIOKKJBH	R3_16_12__contig_1064	fig|1122997.9.peg.413	CDS	R3_16_12__contig_1064_44381-201	44181	44381	Uncharacterized protein MSMEG_5635	PLF_1912215_00001514	PGF_02525069	NA	NA	ENA:NIOKKJBH_5	0	0	Protein Homology	CDS	44181	44381	.	0	pgaptmp_002063	extdb:pgaptmp_002063	NA	antitoxin	NA	NA	NA	NA	ENA:NIOKKJBH
Ajens	gnl|ENA|NIOKKJBH_5	Prodigal:002006	CDS	44522	45445	.	+	0	NIOKKJBH_00412	miaA	tRNA dimethylallyltransferase	2.5.1.75	COG:COG0324	ab initio prediction:Prodigal:002006,similar to AA sequence:UniProtKB:P9WJW1	gnl|ENA|NIOKKJBH	R3_16_12__contig_1064	fig|1122997.9.peg.414	CDS	R3_16_12__contig_1064_44522+924	44522	45445	tRNA dimethylallyltransferase (EC 2.5.1.75)	PLF_1912215_00000778	PGF_04807486	NA	NA	ENA:NIOKKJBH_5	0	0	Protein Homology	CDS	44522	45445	.	0	pgaptmp_002064	extdb:pgaptmp_002064	miaA	tRNA (adenosine(37)-N6)-dimethylallyltransferase MiaA	GO:0006400,GO:0052381,GO:0005737	tRNA dimethylallyltransferase activity|0052381||IEA	tRNA modification|0006400||IEA	NA	ENA:NIOKKJBH
Ajens	gnl|ENA|NIOKKJBH_5	Prodigal:002006	CDS	45519	46358	.	+	0	NIOKKJBH_00413	dapF	Diaminopimelate epimerase	5.1.1.7	COG:COG0253	ab initio prediction:Prodigal:002006,similar to AA sequence:UniProtKB:Q8NP73	gnl|ENA|NIOKKJBH	R3_16_12__contig_1064	fig|1122997.9.peg.415	CDS	R3_16_12__contig_1064_45519+840	45519	46358	Diaminopimelate epimerase (EC 5.1.1.7)	PLF_1912215_00000983	PGF_00853991	NA	NA	ENA:NIOKKJBH_5	9	0	Protein Homology	CDS	45528	46358	.	0	pgaptmp_002065	extdb:pgaptmp_002065	dapF	diaminopimelate epimerase	GO:0009089,GO:0008837	diaminopimelate epimerase activity|0008837||IEA	lysine biosynthetic process via diaminopimelate|0009089||IEA	NA	ENA:NIOKKJBH
Ajens	gnl|ENA|NIOKKJBH_5	Prodigal:002006	CDS	46429	47943	.	+	0	NIOKKJBH_00414	hflX	GTPase HflX	NA	NA	ab initio prediction:Prodigal:002006,protein motif:HAMAP:MF_00900	gnl|ENA|NIOKKJBH	R3_16_12__contig_1064	fig|1122997.9.peg.416	CDS	R3_16_12__contig_1064_46429+1515	46429	47943	Ribosome LSU-associated GTP-binding protein HflX	PLF_1912215_00000610	PGF_00007028	NA	NA	ENA:NIOKKJBH_5	33	0	Protein Homology	CDS	46462	47943	.	0	pgaptmp_002066	extdb:pgaptmp_002066	hflX	GTPase HflX	GO:0005525	GTP binding|0005525||IEA	NA	NA	ENA:NIOKKJBH
Ajens	gnl|ENA|NIOKKJBH_5	Prodigal:002006	CDS	47940	49946	.	+	0	NIOKKJBH_00415	dinG_1	putative ATP-dependent helicase DinG	3.6.4.12	COG:COG1199	ab initio prediction:Prodigal:002006,similar to AA sequence:UniProtKB:P9WMR5	gnl|ENA|NIOKKJBH	R3_16_12__contig_1064	fig|1122997.9.peg.417	CDS	R3_16_12__contig_1064_47940+2007	47940	49946	DinG family ATP-dependent helicase YoaA	PLF_1912215_00000307	PGF_00423472	NA	NA	ENA:NIOKKJBH_5	0	0	Protein Homology	CDS	47940	49946	.	0	pgaptmp_002067	extdb:pgaptmp_002067	NA	ATP-dependent DNA helicase	GO:0003676,GO:0003677,GO:0004386,GO:0005524	nucleic acid binding|0003676||IEA,DNA binding|0003677||IEA,helicase activity|0004386||IEA,ATP binding|0005524||IEA	NA	NA	ENA:NIOKKJBH
Ajens	gnl|ENA|NIOKKJBH_5	Prodigal:002006	CDS	50163	50450	.	+	0	NIOKKJBH_00416	NA	hypothetical protein	NA	NA	ab initio prediction:Prodigal:002006	gnl|ENA|NIOKKJBH	R3_16_12__contig_1064	fig|1122997.9.peg.418	CDS	R3_16_12__contig_1064_50163+288	50163	50450	hypothetical protein	PLF_1912215_00003888	PGF_06857529	NA	NA	ENA:NIOKKJBH_5	0	0	GeneMarkS-2+	CDS	50163	50450	.	0	pgaptmp_002068	extdb:pgaptmp_002068	NA	hypothetical protein	NA	NA	NA	NA	ENA:NIOKKJBH
Ajens	gnl|ENA|NIOKKJBH_5	Prodigal:002006	CDS	50581	51096	.	+	0	NIOKKJBH_00417	nrdR	Transcriptional repressor NrdR	NA	COG:COG1327	ab initio prediction:Prodigal:002006,similar to AA sequence:UniProtKB:P9WIZ1	gnl|ENA|NIOKKJBH	R3_16_12__contig_1064	fig|1122997.9.peg.419	CDS	R3_16_12__contig_1064_50581+516	50581	51096	Ribonucleotide reductase transcriptional regulator NrdR	PLF_1912215_00000604	PGF_00048643	NA	NA	ENA:NIOKKJBH_5	0	0	Protein Homology	CDS	50581	51096	.	0	pgaptmp_002069	extdb:pgaptmp_002069	nrdR	transcriptional regulator NrdR	GO:0006355,GO:0008270,GO:0140110	zinc ion binding|0008270||IEA,transcription regulator activity|0140110||IEA	regulation of DNA-templated transcription|0006355||IEA	NA	ENA:NIOKKJBH
Ajens	gnl|ENA|NIOKKJBH_5	Prodigal:002006	CDS	51238	54105	.	+	0	NIOKKJBH_00418	nrdJ	Vitamin B12-dependent ribonucleotide reductase	1.17.4.1	COG:COG0209	ab initio prediction:Prodigal:002006,similar to AA sequence:UniProtKB:O69981	gnl|ENA|NIOKKJBH	R3_16_12__contig_1064	fig|1122997.9.peg.420	CDS	R3_16_12__contig_1064_51238+2868	51238	54105	Ribonucleotide reductase of class II (coenzyme B12-dependent) (EC 1.17.4.1)	PLF_1912215_00001321	PGF_08854233	NA	NA	ENA:NIOKKJBH_5	0	0	Protein Homology	CDS	51238	54105	.	0	pgaptmp_002070	extdb:pgaptmp_002070	NA	vitamin B12-dependent ribonucleotide reductase	GO:0006260,GO:0004748	ribonucleoside-diphosphate reductase activity%2C thioredoxin disulfide as acceptor|0004748||IEA	DNA replication|0006260||IEA	NA	ENA:NIOKKJBH
Ajens	gnl|ENA|NIOKKJBH_5	Prodigal:002006	CDS	54200	54781	.	+	0	NIOKKJBH_00419	dcd	dCTP deaminase%2C dUMP-forming	3.5.4.30	COG:COG0717	ab initio prediction:Prodigal:002006,similar to AA sequence:UniProtKB:P9WP17	gnl|ENA|NIOKKJBH	R3_16_12__contig_1064	fig|1122997.9.peg.421	CDS	R3_16_12__contig_1064_54200+582	54200	54781	Deoxycytidine triphosphate deaminase (EC 3.5.4.30) (dUMP-forming)	PLF_1912215_00000300	PGF_00422922	NA	NA	ENA:NIOKKJBH_5	0	0	Protein Homology	CDS	54200	54781	.	0	pgaptmp_002071	extdb:pgaptmp_002071	dcd	dCTP deaminase	GO:0006229,GO:0008829	dCTP deaminase activity|0008829||IEA	dUTP biosynthetic process|0006229||IEA	NA	ENA:NIOKKJBH
Ajens	gnl|ENA|NIOKKJBH_5	Prodigal:002006	CDS	54838	55794	.	+	0	NIOKKJBH_00420	NA	hypothetical protein	NA	NA	ab initio prediction:Prodigal:002006	gnl|ENA|NIOKKJBH	R3_16_12__contig_1064	fig|1122997.9.peg.422	CDS	R3_16_12__contig_1064_54838+957	54838	55794	hypothetical protein	PLF_1912215_00005568	PGF_12752085	NA	NA	ENA:NIOKKJBH_5	0	0	Protein Homology	CDS	54838	55794	.	0	pgaptmp_002072	extdb:pgaptmp_002072	NA	T3SS (YopN%2C CesT) and YbjN peptide-binding chaperone 1	NA	NA	NA	NA	ENA:NIOKKJBH
Ajens	gnl|ENA|NIOKKJBH_5	Prodigal:002006	CDS	55910	56794	.	+	0	NIOKKJBH_00421	NA	Universal stress protein	NA	COG:COG0589	ab initio prediction:Prodigal:002006,similar to AA sequence:UniProtKB:P9WLN1	gnl|ENA|NIOKKJBH	R3_16_12__contig_1064	fig|1122997.9.peg.423	CDS	R3_16_12__contig_1064_55910+885	55910	56794	hypothetical protein	PLF_1912215_00001531	PGF_00209585	NA	NA	ENA:NIOKKJBH_5	0	0	Protein Homology	CDS	55910	56794	.	0	pgaptmp_002073	extdb:pgaptmp_002073	NA	universal stress protein	GO:0042802	identical protein binding|0042802||IEA	NA	NA	ENA:NIOKKJBH
Ajens	gnl|ENA|NIOKKJBH_5	Prodigal:002006	CDS	56908	57591	.	+	0	NIOKKJBH_00422	NA	hypothetical protein	NA	NA	ab initio prediction:Prodigal:002006	gnl|ENA|NIOKKJBH	R3_16_12__contig_1064	fig|1122997.9.peg.424	CDS	R3_16_12__contig_1064_56908+684	56908	57591	hypothetical protein	PLF_1912215_00004537	PGF_07563039	NA	NA	ENA:NIOKKJBH_5	0	0	Protein Homology	CDS	56908	57591	.	0	pgaptmp_002074	extdb:pgaptmp_002074	NA	DUF1707 SHOCT-like domain-containing protein	NA	NA	NA	NA	ENA:NIOKKJBH
Ajens	gnl|ENA|NIOKKJBH_5	Prodigal:002006	CDS	57599	61612	.	+	0	NIOKKJBH_00423	NA	hypothetical protein	NA	NA	ab initio prediction:Prodigal:002006	gnl|ENA|NIOKKJBH	R3_16_12__contig_1064	fig|1122997.9.peg.425	CDS	R3_16_12__contig_1064_57599+4014	57599	61612	ATP-dependent helicase HrpA	PLF_1912215_00000188	PGF_08152874	NA	NA	ENA:NIOKKJBH_5	0	0	Protein Homology	CDS	57599	61612	.	0	pgaptmp_002075	extdb:pgaptmp_002075	hrpA	ATP-dependent RNA helicase HrpA	GO:0003724	RNA helicase activity|0003724||IEA	NA	NA	ENA:NIOKKJBH
Ajens	gnl|ENA|NIOKKJBH_5	Prodigal:002006	CDS	61725	63959	.	+	0	NIOKKJBH_00424	NA	1%2C3-beta-galactosyl-N-acetylhexosamine phosphorylase	2.4.1.211	NA	ab initio prediction:Prodigal:002006,similar to AA sequence:UniProtKB:A9KQ75	gnl|ENA|NIOKKJBH	R3_16_12__contig_1064	fig|1122997.9.peg.426	CDS	R3_16_12__contig_1064_61725+2235	61725	63959	1,3-beta-galactosyl-N-acetylhexosamine phosphorylase (EC 2.4.1.211)	PLF_1912215_00003441	PGF_06501817	NA	NA	ENA:NIOKKJBH_5	0	0	Protein Homology	CDS	61725	63959	.	0	pgaptmp_002076	extdb:pgaptmp_002076	gnpA	1%2C3-beta-galactosyl-N-acetylhexosamine phosphorylase	GO:0050500	1%2C3-beta-galactosyl-N-acetylhexosamine phosphorylase activity|0050500||IEA	NA	NA	ENA:NIOKKJBH
Ajens	gnl|ENA|NIOKKJBH_5	Prodigal:002006	CDS	63972	64829	.	+	0	NIOKKJBH_00425	tesB	Acyl-CoA thioesterase 2	3.1.2.-	COG:COG1946	ab initio prediction:Prodigal:002006,similar to AA sequence:UniProtKB:P0AGG2	gnl|ENA|NIOKKJBH	R3_16_12__contig_1064	fig|1122997.9.peg.427	CDS	R3_16_12__contig_1064_63972+858	63972	64829	Acyl-CoA thioesterase II (EC 3.1.2.-)	PLF_1912215_00000861	PGF_00922738	NA	NA	ENA:NIOKKJBH_5	0	0	Protein Homology	CDS	63972	64829	.	0	pgaptmp_002077	extdb:pgaptmp_002077	NA	acyl-CoA thioesterase	GO:0016790	thiolester hydrolase activity|0016790||IEA	NA	NA	ENA:NIOKKJBH
Ajens	gnl|ENA|NIOKKJBH_5	Prodigal:002006	CDS	64939	65877	.	-	0	NIOKKJBH_00426	hrdB	RNA polymerase principal sigma factor HrdB	NA	COG:COG0568	ab initio prediction:Prodigal:002006,similar to AA sequence:UniProtKB:P18183	gnl|ENA|NIOKKJBH	R3_16_12__contig_1064	fig|1122997.9.peg.428	CDS	R3_16_12__contig_1064_65877-939	64939	65877	RNA polymerase sigma factor SigB	PLF_1912215_00001308	PGF_00046352	NA	NA	ENA:NIOKKJBH_5	0	0	Protein Homology	CDS	64939	65877	.	0	pgaptmp_002078	extdb:pgaptmp_002078	NA	sigma-70 family RNA polymerase sigma factor	GO:0006352,GO:0006355,GO:0003677,GO:0003700,GO:0016987	DNA binding|0003677||IEA,DNA-binding transcription factor activity|0003700||IEA,sigma factor activity|0016987||IEA	DNA-templated transcription initiation|0006352||IEA,regulation of DNA-templated transcription|0006355||IEA	NA	ENA:NIOKKJBH
Ajens	gnl|ENA|NIOKKJBH_5	Prodigal:002006	CDS	66184	67749	.	+	0	NIOKKJBH_00427	rpoD_1	RNA polymerase sigma factor RpoD	NA	NA	ab initio prediction:Prodigal:002006,protein motif:HAMAP:MF_00963	gnl|ENA|NIOKKJBH	R3_16_12__contig_1064	fig|1122997.9.peg.429	CDS	R3_16_12__contig_1064_66184+1566	66184	67749	RNA polymerase sigma factor RpoD	PLF_1912215_00000591	PGF_07072582	NA	NA	ENA:NIOKKJBH_5	0	0	Protein Homology	CDS	66184	67749	.	0	pgaptmp_002079	extdb:pgaptmp_002079	NA	RNA polymerase sigma factor	GO:0006352,GO:0006355,GO:0003677,GO:0016987	DNA binding|0003677||IEA,sigma factor activity|0016987||IEA	DNA-templated transcription initiation|0006352||IEA,regulation of DNA-templated transcription|0006355||IEA	NA	ENA:NIOKKJBH
Ajens	gnl|ENA|NIOKKJBH_5	Prodigal:002006	CDS	67844	68923	.	+	0	NIOKKJBH_00428	NA	Beta-N-acetylhexosaminidase	3.2.1.52	COG:COG3525	ab initio prediction:Prodigal:002006,similar to AA sequence:UniProtKB:Q7WUL4	gnl|ENA|NIOKKJBH	R3_16_12__contig_1064	fig|1122997.9.peg.430	CDS	R3_16_12__contig_1064_67844+1080	67844	68923	beta-glycosyl hydrolase	PLF_1912215_00003239	PGF_06773303	NA	NA	ENA:NIOKKJBH_5	0	0	Protein Homology	CDS	67844	68923	.	0	pgaptmp_002080	extdb:pgaptmp_002080	NA	family 20 glycosylhydrolase	GO:0005975,GO:0004553	hydrolase activity%2C hydrolyzing O-glycosyl compounds|0004553||IEA	carbohydrate metabolic process|0005975||IEA	NA	ENA:NIOKKJBH
Ajens	gnl|ENA|NIOKKJBH_5	Prodigal:002006	CDS	68980	69534	.	+	0	NIOKKJBH_00429	NA	hypothetical protein	NA	NA	ab initio prediction:Prodigal:002006	gnl|ENA|NIOKKJBH	R3_16_12__contig_1064	fig|1122997.9.peg.431	CDS	R3_16_12__contig_1064_68980+555	68980	69534	Acetyltransferase	PLF_1912215_00001721	PGF_10484093	NA	NA	ENA:NIOKKJBH_5	0	0	Protein Homology	CDS	68980	69534	.	0	pgaptmp_002081	extdb:pgaptmp_002081	NA	N-acetyltransferase family protein	NA	NA	NA	NA	ENA:NIOKKJBH
Ajens	gnl|ENA|NIOKKJBH_5	Prodigal:002006	CDS	69594	69791	.	-	0	NIOKKJBH_00430	NA	hypothetical protein	NA	NA	ab initio prediction:Prodigal:002006	gnl|ENA|NIOKKJBH	R3_16_12__contig_1064	fig|1122997.9.peg.432	CDS	R3_16_12__contig_1064_69791-198	69594	69791	Uncharacterized protein Sros_7085	PLF_1912215_00001634	PGF_01787293	NA	NA	ENA:NIOKKJBH_5	0	0	Protein Homology	CDS	69594	69791	.	0	pgaptmp_002082	extdb:pgaptmp_002082	NA	DUF7455 domain-containing protein	NA	NA	NA	NA	ENA:NIOKKJBH
Ajens	gnl|ENA|NIOKKJBH_5	Prodigal:002006	CDS	72258	73646	.	+	0	NIOKKJBH_00432	NA	hypothetical protein	NA	NA	ab initio prediction:Prodigal:002006	gnl|ENA|NIOKKJBH	R3_16_12__contig_1064	fig|1122997.9.peg.435	CDS	R3_16_12__contig_1064_72258+1389	72258	73646	Uncharacterized MFS-type transporter	PLF_1912215_00000706	PGF_09996723	NA	NA	ENA:NIOKKJBH_5	0	0	Protein Homology	CDS	72258	73646	.	0	pgaptmp_002084	extdb:pgaptmp_002084	NA	MFS transporter	GO:0055085,GO:0022857	transmembrane transporter activity|0022857||IEA	transmembrane transport|0055085||IEA	NA	ENA:NIOKKJBH
Ajens	gnl|ENA|NIOKKJBH_5	Prodigal:002006	CDS	73754	75202	.	-	0	NIOKKJBH_00433	NA	hypothetical protein	NA	NA	ab initio prediction:Prodigal:002006	gnl|ENA|NIOKKJBH	R3_16_12__contig_1064	fig|1122997.9.peg.436	CDS	R3_16_12__contig_1064_75202-1449	73754	75202	hypothetical protein	PLF_1912215_00001566	PGF_08225224	NA	NA	ENA:NIOKKJBH_5	0	0	GeneMarkS-2+	CDS	73754	75202	.	0	pgaptmp_002085	extdb:pgaptmp_002085	NA	hypothetical protein	NA	NA	NA	NA	ENA:NIOKKJBH
Ajens	gnl|ENA|NIOKKJBH_5	Prodigal:002006	CDS	75222	75707	.	-	0	NIOKKJBH_00434	mtcA1	Beta-carbonic anhydrase 1	4.2.1.1	COG:COG0288	ab initio prediction:Prodigal:002006,similar to AA sequence:UniProtKB:P9WPJ7	gnl|ENA|NIOKKJBH	R3_16_12__contig_1064	fig|1122997.9.peg.437	CDS	R3_16_12__contig_1064_75707-486	75222	75707	Carbonic anhydrase, beta class (EC 4.2.1.1)	PLF_1912215_00000921	PGF_00416525	NA	NA	ENA:NIOKKJBH_5	0	0	Protein Homology	CDS	75222	75707	.	0	pgaptmp_002086	extdb:pgaptmp_002086	NA	beta-class carbonic anhydrase	GO:0004089,GO:0008270	carbonate dehydratase activity|0004089||IEA,zinc ion binding|0008270||IEA	NA	NA	ENA:NIOKKJBH
Ajens	gnl|ENA|NIOKKJBH_5	Prodigal:002006	CDS	75792	78407	.	-	0	NIOKKJBH_00435	gyrA_1	DNA gyrase subunit A	5.6.2.2	COG:COG0188	ab initio prediction:Prodigal:002006,similar to AA sequence:UniProtKB:Q5SIL4	gnl|ENA|NIOKKJBH	R3_16_12__contig_1064	fig|1122997.9.peg.438	CDS	R3_16_12__contig_1064_78407-2616	75792	78407	DNA topoisomerase IV subunit A (EC 5.99.1.3)	PLF_1912215_00000668	PGF_00057270	NA	NA	ENA:NIOKKJBH_5	0	0	Protein Homology	CDS	75792	78407	.	0	pgaptmp_002087	extdb:pgaptmp_002087	NA	DNA gyrase/topoisomerase IV subunit A	GO:0006265,GO:0003677,GO:0003918,GO:0005524,GO:0009330	DNA binding|0003677||IEA,DNA topoisomerase type II (double strand cut%2C ATP-hydrolyzing) activity|0003918||IEA,ATP binding|0005524||IEA	DNA topological change|0006265||IEA	NA	ENA:NIOKKJBH
Ajens	gnl|ENA|NIOKKJBH_5	Prodigal:002006	CDS	78541	79626	.	-	0	NIOKKJBH_00436	NA	hypothetical protein	NA	NA	ab initio prediction:Prodigal:002006	gnl|ENA|NIOKKJBH	R3_16_12__contig_1064	fig|1122997.9.peg.439	CDS	R3_16_12__contig_1064_79626-1086	78541	79626	hypothetical protein	PLF_1912215_00003245	PGF_08225224	NA	NA	ENA:NIOKKJBH_5	0	0	Protein Homology	CDS	78541	79626	.	0	pgaptmp_002088	extdb:pgaptmp_002088	NA	App1 family protein	NA	NA	NA	NA	ENA:NIOKKJBH
Ajens	gnl|ENA|NIOKKJBH_5	Prodigal:002006	CDS	81051	82301	.	-	0	NIOKKJBH_00438	NA	hypothetical protein	NA	NA	ab initio prediction:Prodigal:002006	gnl|ENA|NIOKKJBH	R3_16_12__contig_1064	fig|1122997.9.peg.441	CDS	R3_16_12__contig_1064_82301-1251	81051	82301	FIG00945285: hypothetical protein	PLF_1912215_00001029	PGF_00001145	NA	NA	ENA:NIOKKJBH_5	0	12	Protein Homology	CDS	81051	82313	.	0	pgaptmp_002090	NA	sepH	septation protein SepH	GO:0051301	NA	cell division|0051301||IEA	incomplete%3B partial in the middle of a contig%3B missing N-terminus	ENA:NIOKKJBH
Ajens	gnl|ENA|NIOKKJBH_5	Prodigal:002006	CDS	82609	82905	.	+	0	NIOKKJBH_00439	NA	hypothetical protein	NA	NA	ab initio prediction:Prodigal:002006	gnl|ENA|NIOKKJBH	R3_16_12__contig_1064	fig|1122997.9.peg.443	CDS	R3_16_12__contig_1064_82609+297	82609	82905	hypothetical protein	PLF_1912215_00000133	PGF_08225224	NA	NA	ENA:NIOKKJBH_5	0	0	Protein Homology	CDS	82609	82905	.	0	pgaptmp_002091	extdb:pgaptmp_002091	NA	DUF4193 domain-containing protein	NA	NA	NA	NA	ENA:NIOKKJBH
Ajens	gnl|ENA|NIOKKJBH_5	Prodigal:002006	CDS	82946	83206	.	-	0	NIOKKJBH_00440	NA	hypothetical protein	NA	NA	ab initio prediction:Prodigal:002006	gnl|ENA|NIOKKJBH	R3_16_12__contig_1064	fig|1122997.9.peg.444	CDS	R3_16_12__contig_1064_83206-261	82946	83206	hypothetical protein	PLF_1912215_00003915	PGF_00892439	NA	NA	ENA:NIOKKJBH_5	0	0	Protein Homology	CDS	82946	83206	.	0	pgaptmp_002092	extdb:pgaptmp_002092	NA	DUF4235 domain-containing protein	NA	NA	NA	NA	ENA:NIOKKJBH
Ajens	gnl|ENA|NIOKKJBH_5	Prodigal:002006	CDS	83339	83851	.	+	0	NIOKKJBH_00441	NA	hypothetical protein	NA	NA	ab initio prediction:Prodigal:002006	gnl|ENA|NIOKKJBH	R3_16_12__contig_1064	fig|1122997.9.peg.445	CDS	R3_16_12__contig_1064_83339+513	83339	83851	hypothetical protein	PLF_1912215_00002073	PGF_00886057	NA	NA	ENA:NIOKKJBH_5	0	0	Protein Homology	CDS	83339	83851	.	0	pgaptmp_002093	extdb:pgaptmp_002093	NA	DUF3093 domain-containing protein	NA	NA	NA	NA	ENA:NIOKKJBH
Ajens	gnl|ENA|NIOKKJBH_5	Prodigal:002006	CDS	83848	84309	.	+	0	NIOKKJBH_00442	dut	Deoxyuridine 5'-triphosphate nucleotidohydrolase	3.6.1.23	COG:COG0756	ab initio prediction:Prodigal:002006,similar to AA sequence:UniProtKB:P9WNS5	gnl|ENA|NIOKKJBH	R3_16_12__contig_1064	fig|1122997.9.peg.446	CDS	R3_16_12__contig_1064_83848+462	83848	84309	Deoxyuridine 5'-triphosphate nucleotidohydrolase (EC 3.6.1.23)	PLF_1912215_00000980	PGF_01430214	NA	NA	ENA:NIOKKJBH_5	18	0	Protein Homology	CDS	83866	84309	.	0	pgaptmp_002094	extdb:pgaptmp_002094	dut	dUTP diphosphatase	GO:0006226,GO:0046081,GO:0000287,GO:0004170	magnesium ion binding|0000287||IEA,dUTP diphosphatase activity|0004170||IEA	dUMP biosynthetic process|0006226||IEA,dUTP catabolic process|0046081||IEA	NA	ENA:NIOKKJBH
Ajens	gnl|ENA|NIOKKJBH_5	Prodigal:002006	CDS	84385	85230	.	+	0	NIOKKJBH_00443	NA	hypothetical protein	NA	NA	ab initio prediction:Prodigal:002006	gnl|ENA|NIOKKJBH	R3_16_12__contig_1064	fig|1122997.9.peg.447	CDS	R3_16_12__contig_1064_84385+846	84385	85230	hypothetical protein	PLF_1912215_00001608	PGF_02906029	NA	NA	ENA:NIOKKJBH_5	3	0	Protein Homology	CDS	84388	85230	.	0	pgaptmp_002095	extdb:pgaptmp_002095	NA	DUF3710 domain-containing protein	NA	NA	NA	NA	ENA:NIOKKJBH
Ajens	gnl|ENA|NIOKKJBH_5	Prodigal:002006	CDS	85230	85622	.	+	0	NIOKKJBH_00444	NA	hypothetical protein	NA	NA	ab initio prediction:Prodigal:002006	gnl|ENA|NIOKKJBH	R3_16_12__contig_1064	fig|1122997.9.peg.448	CDS	R3_16_12__contig_1064_85230+393	85230	85622	FIG00945047: hypothetical protein	PLF_1912215_00001026	PGF_00001142	NA	NA	ENA:NIOKKJBH_5	0	0	Protein Homology	CDS	85230	85622	.	0	pgaptmp_002096	extdb:pgaptmp_002096	NA	OB-fold nucleic acid binding domain-containing protein	NA	NA	NA	NA	ENA:NIOKKJBH
Ajens	gnl|ENA|NIOKKJBH_5	Prodigal:002006	CDS	85672	86334	.	-	0	NIOKKJBH_00445	trkA_1	Trk system potassium uptake protein TrkA	NA	COG:COG0569	ab initio prediction:Prodigal:002006,similar to AA sequence:UniProtKB:P9WFZ3	gnl|ENA|NIOKKJBH	R3_16_12__contig_1064	fig|1122997.9.peg.449	CDS	R3_16_12__contig_1064_86334-663	85672	86334	TrkA-like protein	PLF_1912215_00000690	PGF_02895544	NA	NA	ENA:NIOKKJBH_5	0	0	Protein Homology	CDS	85672	86334	.	0	pgaptmp_002097	extdb:pgaptmp_002097	NA	potassium channel family protein	GO:0030001,GO:0034220,GO:0022857,GO:0016020	transmembrane transporter activity|0022857||IEA	metal ion transport|0030001||IEA,monoatomic ion transmembrane transport|0034220||IEA	NA	ENA:NIOKKJBH
Ajens	gnl|ENA|NIOKKJBH_5	Prodigal:002006	CDS	86365	87027	.	-	0	NIOKKJBH_00446	trkA_2	Trk system potassium uptake protein TrkA	NA	COG:COG0569	ab initio prediction:Prodigal:002006,similar to AA sequence:UniProtKB:P0AGI8	gnl|ENA|NIOKKJBH	R3_16_12__contig_1064	fig|1122997.9.peg.450	CDS	R3_16_12__contig_1064_87027-663	86365	87027	TrkA-like protein	PLF_1912215_00000689	PGF_04094270	NA	NA	ENA:NIOKKJBH_5	0	15	Protein Homology	CDS	86365	87012	.	0	pgaptmp_002098	extdb:pgaptmp_002098	NA	potassium channel family protein	GO:0030001,GO:0034220,GO:0022857,GO:0016020	transmembrane transporter activity|0022857||IEA	metal ion transport|0030001||IEA,monoatomic ion transmembrane transport|0034220||IEA	NA	ENA:NIOKKJBH
Ajens	gnl|ENA|NIOKKJBH_5	Prodigal:002006	CDS	87132	89162	.	+	0	NIOKKJBH_00447	kimA	Potassium transporter KimA	NA	COG:COG0531	ab initio prediction:Prodigal:002006,similar to AA sequence:UniProtKB:P96589	gnl|ENA|NIOKKJBH	R3_16_12__contig_1064	fig|1122997.9.peg.451	CDS	R3_16_12__contig_1064_87132+2031	87132	89162	Uncharacterized amino acid permease, GabP family	PLF_1912215_00000709	PGF_00778630	NA	NA	ENA:NIOKKJBH_5	0	0	Protein Homology	CDS	87132	89162	.	0	pgaptmp_002099	extdb:pgaptmp_002099	NA	APC family permease	GO:0006865,GO:0055085,GO:0015171,GO:0022857,GO:0016020	amino acid transmembrane transporter activity|0015171||IEA,transmembrane transporter activity|0022857||IEA	amino acid transport|0006865||IEA,transmembrane transport|0055085||IEA	NA	ENA:NIOKKJBH
Ajens	gnl|ENA|NIOKKJBH_5	Prodigal:002006	CDS	89257	90435	.	+	0	NIOKKJBH_00448	rlmCD	23S rRNA (uracil-C(5))-methyltransferase RlmCD	2.1.1.189	COG:COG2265	ab initio prediction:Prodigal:002006,similar to AA sequence:UniProtKB:O31503	gnl|ENA|NIOKKJBH	R3_16_12__contig_1064	fig|1122997.9.peg.452	CDS	R3_16_12__contig_1064_89257+1179	89257	90435	RNA methyltransferase, TrmA family	PLF_1912215_00001306	PGF_01469197	NA	NA	ENA:NIOKKJBH_5	0	0	Protein Homology	CDS	89257	90435	.	0	pgaptmp_002100	extdb:pgaptmp_002100	NA	class I SAM-dependent RNA methyltransferase	GO:0001510,GO:0008757,GO:0046872,GO:1904047	S-adenosylmethionine-dependent methyltransferase activity|0008757||IEA,metal ion binding|0046872||IEA,S-adenosyl-L-methionine binding|1904047||IEA	RNA methylation|0001510||IEA	NA	ENA:NIOKKJBH
Ajens	gnl|ENA|NIOKKJBH_5	Prodigal:002006	CDS	90443	91150	.	-	0	NIOKKJBH_00449	NA	hypothetical protein	NA	NA	ab initio prediction:Prodigal:002006	gnl|ENA|NIOKKJBH	R3_16_12__contig_1064	fig|1122997.9.peg.453	CDS	R3_16_12__contig_1064_91150-708	90443	91150	hypothetical protein	NA	NA	NA	NA	ENA:NIOKKJBH_5	0	0	GeneMarkS-2+	CDS	90443	91150	.	0	pgaptmp_002101	extdb:pgaptmp_002101	NA	TetR/AcrR family transcriptional regulator	GO:0006355,GO:0003677,GO:0003700	DNA binding|0003677||IEA,DNA-binding transcription factor activity|0003700||IEA	regulation of DNA-templated transcription|0006355||IEA	NA	ENA:NIOKKJBH
Ajens	gnl|ENA|NIOKKJBH_5	Prodigal:002006	CDS	91358	93157	.	+	0	NIOKKJBH_00450	irtA	Iron import ATP-binding/permease protein IrtA	3.6.3.-	COG:COG1132	ab initio prediction:Prodigal:002006,similar to AA sequence:UniProtKB:P9WQJ9	gnl|ENA|NIOKKJBH	R3_16_12__contig_1064	fig|1122997.9.peg.454	CDS	R3_16_12__contig_1064_91358+1800	91358	93157	Heterodimeric efflux ABC transporter, permease/ATP-binding subunit 1	NA	PGF_10540665	NA	NA	ENA:NIOKKJBH_5	0	0	Protein Homology	CDS	91358	93157	.	0	pgaptmp_002102	extdb:pgaptmp_002102	NA	ABC transporter ATP-binding protein	GO:0005524,GO:0016887,GO:0042626,GO:0140359,GO:0055052	ATP binding|0005524||IEA,ATP hydrolysis activity|0016887||IEA,ATPase-coupled transmembrane transporter activity|0042626||IEA,ABC-type transporter activity|0140359||IEA	NA	NA	ENA:NIOKKJBH
Ajens	gnl|ENA|NIOKKJBH_5	Prodigal:002006	CDS	94936	96057	.	+	0	NIOKKJBH_00453	gsiB	Glutathione-binding protein GsiB	NA	COG:COG0747	ab initio prediction:Prodigal:002006,similar to AA sequence:UniProtKB:P75797	gnl|ENA|NIOKKJBH	R3_16_12__contig_1064	fig|1122997.9.peg.457	CDS	R3_16_12__contig_1064_94936+1122	94936	96057	hypothetical protein	NA	NA	NA	NA	ENA:NIOKKJBH_5	0	0	Protein Homology	CDS	94936	96057	.	0	pgaptmp_002105	extdb:pgaptmp_002105	NA	ABC transporter substrate-binding protein	NA	NA	NA	NA	ENA:NIOKKJBH
Ajens	gnl|ENA|NIOKKJBH_5	Prodigal:002006	CDS	96054	96497	.	+	0	NIOKKJBH_00454	NA	hypothetical protein	NA	NA	ab initio prediction:Prodigal:002006	gnl|ENA|NIOKKJBH	R3_16_12__contig_1064	fig|1122997.9.peg.458	CDS	R3_16_12__contig_1064_96054+444	96054	96497	hypothetical protein	NA	NA	NA	NA	ENA:NIOKKJBH_5	0	0	GeneMarkS-2+	CDS	96054	96497	.	0	pgaptmp_002106	extdb:pgaptmp_002106	NA	hypothetical protein	NA	NA	NA	NA	ENA:NIOKKJBH
Ajens	gnl|ENA|NIOKKJBH_5	Prodigal:002006	CDS	96494	97462	.	+	0	NIOKKJBH_00455	gsiC_1	Glutathione transport system permease protein GsiC	NA	COG:COG0601	ab initio prediction:Prodigal:002006,similar to AA sequence:UniProtKB:P75798	gnl|ENA|NIOKKJBH	R3_16_12__contig_1064	fig|1122997.9.peg.459	CDS	R3_16_12__contig_1064_96494+969	96494	97462	hypothetical protein	NA	NA	NA	NA	ENA:NIOKKJBH_5	0	0	Protein Homology	CDS	96494	97462	.	0	pgaptmp_002107	extdb:pgaptmp_002107	NA	ABC transporter permease	GO:0055085	NA	transmembrane transport|0055085||IEA	NA	ENA:NIOKKJBH
Ajens	gnl|ENA|NIOKKJBH_5	Prodigal:002006	CDS	97459	98289	.	+	0	NIOKKJBH_00456	NA	hypothetical protein	NA	NA	ab initio prediction:Prodigal:002006	gnl|ENA|NIOKKJBH	R3_16_12__contig_1064	fig|1122997.9.peg.460	CDS	R3_16_12__contig_1064_97459+831	97459	98289	hypothetical protein	NA	NA	NA	NA	ENA:NIOKKJBH_5	0	0	Protein Homology	CDS	97459	98289	.	0	pgaptmp_002108	extdb:pgaptmp_002108	NA	ABC transporter permease	GO:0042626,GO:0140359	ATPase-coupled transmembrane transporter activity|0042626||IEA,ABC-type transporter activity|0140359||IEA	NA	NA	ENA:NIOKKJBH
Ajens	gnl|ENA|NIOKKJBH_5	Prodigal:002006	CDS	98867	99814	.	+	0	NIOKKJBH_00458	yejF_2	putative ABC transporter ATP-binding protein YejF	NA	COG:COG4172	ab initio prediction:Prodigal:002006,similar to AA sequence:UniProtKB:P33916	gnl|ENA|NIOKKJBH	R3_16_12__contig_1064	fig|1122997.9.peg.463	CDS	R3_16_12__contig_1064_98867+948	98867	99814	hypothetical protein	NA	NA	NA	NA	ENA:NIOKKJBH_5	0	0	Protein Homology	CDS	98867	99814	.	0	pgaptmp_002110	extdb:pgaptmp_002110	NA	ATP-binding cassette domain-containing protein	GO:0005524	ATP binding|0005524||IEA	NA	NA	ENA:NIOKKJBH
Ajens	gnl|ENA|NIOKKJBH_5	Prodigal:002006	CDS	99931	102612	.	+	0	NIOKKJBH_00459	acnA	Aconitate hydratase A	4.2.1.3	COG:COG1048	ab initio prediction:Prodigal:002006,similar to AA sequence:UniProtKB:A0QX20	gnl|ENA|NIOKKJBH	R3_16_12__contig_1064	fig|1122997.9.peg.464	CDS	R3_16_12__contig_1064_99931+2682	99931	102612	Aconitate hydratase (EC 4.2.1.3)	PLF_1912215_00000858	PGF_04243787	NA	NA	ENA:NIOKKJBH_5	0	0	Protein Homology	CDS	99931	102612	.	0	pgaptmp_002111	extdb:pgaptmp_002111	acnA	aconitate hydratase AcnA	GO:0006099,GO:0003994	aconitate hydratase activity|0003994||IEA	tricarboxylic acid cycle|0006099||IEA	NA	ENA:NIOKKJBH
Ajens	gnl|ENA|NIOKKJBH_5	Prodigal:002006	CDS	105905	106501	.	-	0	NIOKKJBH_00462	NA	hypothetical protein	NA	NA	ab initio prediction:Prodigal:002006	gnl|ENA|NIOKKJBH	R3_16_12__contig_1064	fig|1122997.9.peg.466	CDS	R3_16_12__contig_1064_106501-597	105905	106501	Uncharacterized protein Q1 colocalized with Q	PLF_1912215_00001425	PGF_00065286	NA	NA	ENA:NIOKKJBH_5	0	0	Protein Homology	CDS	105905	106501	.	0	pgaptmp_002114	extdb:pgaptmp_002114	NA	DUF3000 domain-containing protein	NA	NA	NA	NA	ENA:NIOKKJBH
Ajens	gnl|ENA|NIOKKJBH_5	Prodigal:002006	CDS	106567	106998	.	-	0	NIOKKJBH_00463	msrB	Peptide methionine sulfoxide reductase MsrB	1.8.4.12	NA	ab initio prediction:Prodigal:002006,similar to AA sequence:UniProtKB:Q3JRF0	gnl|ENA|NIOKKJBH	R3_16_12__contig_1064	fig|1122997.9.peg.467	CDS	R3_16_12__contig_1064_106998-432	106567	106998	Peptide-methionine (R)-S-oxide reductase MsrB (EC 1.8.4.12)	PLF_1912215_00000522	PGF_06594013	NA	NA	ENA:NIOKKJBH_5	0	0	Protein Homology	CDS	106567	106998	.	0	pgaptmp_002115	extdb:pgaptmp_002115	msrB	peptide-methionine (R)-S-oxide reductase MsrB	GO:0006979,GO:0030091,GO:0033743	peptide-methionine (R)-S-oxide reductase activity|0033743||IEA	response to oxidative stress|0006979||IEA,protein repair|0030091||IEA	NA	ENA:NIOKKJBH
Ajens	gnl|ENA|NIOKKJBH_5	Prodigal:002006	CDS	107116	107865	.	-	0	NIOKKJBH_00464	NA	hypothetical protein	NA	NA	ab initio prediction:Prodigal:002006	gnl|ENA|NIOKKJBH	R3_16_12__contig_1064	fig|1122997.9.peg.468	CDS	R3_16_12__contig_1064_107865-750	107116	107865	Sirohydrochlorin ferrochelatase SirB (EC 4.99.1.4)	PLF_1912215_00001345	PGF_00052852	NA	NA	ENA:NIOKKJBH_5	0	0	Protein Homology	CDS	107116	107865	.	0	pgaptmp_002116	extdb:pgaptmp_002116	NA	sirohydrochlorin chelatase	GO:0016829	lyase activity|0016829||IEA	NA	NA	ENA:NIOKKJBH
Ajens	gnl|ENA|NIOKKJBH_5	Prodigal:002006	CDS	110335	110544	.	-	0	NIOKKJBH_00469	NA	hypothetical protein	NA	NA	ab initio prediction:Prodigal:002006	gnl|ENA|NIOKKJBH	R3_16_12__contig_1064	fig|1122997.9.peg.469	CDS	R3_16_12__contig_1064_110544-210	110335	110544	hypothetical protein	NA	PGF_08187140	NA	NA	ENA:NIOKKJBH_5	0	0	GeneMarkS-2+	CDS	110335	110544	.	0	pgaptmp_002122	extdb:pgaptmp_002122	NA	hypothetical protein	NA	NA	NA	NA	ENA:NIOKKJBH
Ajens	gnl|ENA|NIOKKJBH_5	Prodigal:002006	CDS	110541	111137	.	-	0	NIOKKJBH_00470	NA	hypothetical protein	NA	NA	ab initio prediction:Prodigal:002006	gnl|ENA|NIOKKJBH	R3_16_12__contig_1064	fig|1122997.9.peg.470	CDS	R3_16_12__contig_1064_111137-597	110541	111137	hypothetical protein	PLF_1912215_00001991	PGF_06986013	NA	NA	ENA:NIOKKJBH_5	0	0	Protein Homology	CDS	110541	111137	.	0	pgaptmp_002123	extdb:pgaptmp_002123	NA	hypothetical protein	NA	NA	NA	NA	ENA:NIOKKJBH
Ajens	gnl|ENA|NIOKKJBH_5	Prodigal:002006	CDS	111149	111595	.	-	0	NIOKKJBH_00471	NA	Single-stranded DNA-binding protein	NA	NA	ab initio prediction:Prodigal:002006,protein motif:HAMAP:MF_00984	gnl|ENA|NIOKKJBH	R3_16_12__contig_1064	fig|1122997.9.peg.471	CDS	R3_16_12__contig_1064_111595-447	111149	111595	single-strand binding protein/Primosomal replication protein n	NA	PGF_00412573	NA	NA	ENA:NIOKKJBH_5	0	0	Protein Homology	CDS	111149	111595	.	0	pgaptmp_002124	extdb:pgaptmp_002124	NA	single-stranded DNA-binding protein	GO:0006260,GO:0003697	single-stranded DNA binding|0003697||IEA	DNA replication|0006260||IEA	NA	ENA:NIOKKJBH
Ajens	gnl|ENA|NIOKKJBH_5	Prodigal:002006	CDS	111676	113445	.	-	0	NIOKKJBH_00472	NA	hypothetical protein	NA	NA	ab initio prediction:Prodigal:002006	gnl|ENA|NIOKKJBH	R3_16_12__contig_1064	fig|1122997.9.peg.472	CDS	R3_16_12__contig_1064_113445-1770	111676	113445	hypothetical protein	PLF_1912215_00000743	PGF_08225224	NA	NA	ENA:NIOKKJBH_5	0	0	Protein Homology	CDS	111676	113445	.	0	pgaptmp_002125	extdb:pgaptmp_002125	NA	TraM recognition domain-containing protein	NA	NA	NA	NA	ENA:NIOKKJBH
Ajens	gnl|ENA|NIOKKJBH_5	Prodigal:002006	CDS	113442	113945	.	-	0	NIOKKJBH_00473	NA	hypothetical protein	NA	NA	ab initio prediction:Prodigal:002006	gnl|ENA|NIOKKJBH	R3_16_12__contig_1064	fig|1122997.9.peg.473	CDS	R3_16_12__contig_1064_113945-504	113442	113945	hypothetical protein	NA	PGF_08225224	NA	NA	ENA:NIOKKJBH_5	0	0	GeneMarkS-2+	CDS	113442	113945	.	0	pgaptmp_002126	extdb:pgaptmp_002126	NA	hypothetical protein	NA	NA	NA	NA	ENA:NIOKKJBH
Ajens	gnl|ENA|NIOKKJBH_5	Prodigal:002006	CDS	114143	114685	.	+	0	NIOKKJBH_00474	NA	hypothetical protein	NA	NA	ab initio prediction:Prodigal:002006	gnl|ENA|NIOKKJBH	R3_16_12__contig_1064	fig|1122997.9.peg.474	CDS	R3_16_12__contig_1064_114143+543	114143	114685	hypothetical protein	NA	PGF_08225224	NA	NA	ENA:NIOKKJBH_5	0	0	Protein Homology	CDS	114143	114685	.	0	pgaptmp_002127	extdb:pgaptmp_002127	NA	class I SAM-dependent methyltransferase	GO:0032259,GO:0008168,GO:0008757,GO:1904047	methyltransferase activity|0008168||IEA,S-adenosylmethionine-dependent methyltransferase activity|0008757||IEA,S-adenosyl-L-methionine binding|1904047||IEA	methylation|0032259||IEA	NA	ENA:NIOKKJBH
Ajens	gnl|ENA|NIOKKJBH_5	Prodigal:002006	CDS	114688	116157	.	-	0	NIOKKJBH_00475	NA	hypothetical protein	NA	NA	ab initio prediction:Prodigal:002006	gnl|ENA|NIOKKJBH	R3_16_12__contig_1064	fig|1122997.9.peg.475	CDS	R3_16_12__contig_1064_116157-1470	114688	116157	ATP-binding protein	PLF_1912215_00001718	PGF_00015614	NA	NA	ENA:NIOKKJBH_5	0	0	Protein Homology	CDS	114688	116157	.	0	pgaptmp_002128	extdb:pgaptmp_002128	NA	ATP-binding protein	NA	NA	NA	NA	ENA:NIOKKJBH
Ajens	gnl|ENA|NIOKKJBH_5	Prodigal:002006	CDS	116154	116936	.	-	0	NIOKKJBH_00476	NA	hypothetical protein	NA	NA	ab initio prediction:Prodigal:002006	gnl|ENA|NIOKKJBH	R3_16_12__contig_1064	fig|1122997.9.peg.476	CDS	R3_16_12__contig_1064_116936-783	116154	116936	hypothetical protein	NA	PGF_08225224	NA	NA	ENA:NIOKKJBH_5	0	0	Protein Homology	CDS	116154	116936	.	0	pgaptmp_002129	extdb:pgaptmp_002129	NA	hypothetical protein	NA	NA	NA	NA	ENA:NIOKKJBH
Ajens	gnl|ENA|NIOKKJBH_5	Prodigal:002006	CDS	116946	118409	.	-	0	NIOKKJBH_00477	NA	hypothetical protein	NA	NA	ab initio prediction:Prodigal:002006	gnl|ENA|NIOKKJBH	R3_16_12__contig_1064	fig|1122997.9.peg.477	CDS	R3_16_12__contig_1064_118409-1464	116946	118409	Integral membrane protein	PLF_1912215_00002248	PGF_00407483	NA	NA	ENA:NIOKKJBH_5	0	0	Protein Homology	CDS	116946	118409	.	0	pgaptmp_002130	extdb:pgaptmp_002130	NA	SCO6880 family protein	NA	NA	NA	NA	ENA:NIOKKJBH
Ajens	gnl|ENA|NIOKKJBH_5	Prodigal:002006	CDS	118414	119931	.	-	0	NIOKKJBH_00478	NA	hypothetical protein	NA	NA	ab initio prediction:Prodigal:002006	gnl|ENA|NIOKKJBH	R3_16_12__contig_1064	fig|1122997.9.peg.478	CDS	R3_16_12__contig_1064_119931-1518	118414	119931	Putative ATP-binding protein	NA	PGF_05376776	NA	NA	ENA:NIOKKJBH_5	0	0	Protein Homology	CDS	118414	119931	.	0	pgaptmp_002131	extdb:pgaptmp_002131	NA	conjugal transfer protein TrbL	NA	NA	NA	NA	ENA:NIOKKJBH
Ajens	gnl|ENA|NIOKKJBH_5	Prodigal:002006	CDS	119963	120286	.	-	0	NIOKKJBH_00479	NA	hypothetical protein	NA	NA	ab initio prediction:Prodigal:002006	gnl|ENA|NIOKKJBH	R3_16_12__contig_1064	fig|1122997.9.peg.479	CDS	R3_16_12__contig_1064_120286-324	119963	120286	hypothetical protein	PLF_1912215_00002603	PGF_08225224	NA	NA	ENA:NIOKKJBH_5	0	0	Protein Homology	CDS	119963	120286	.	0	pgaptmp_002132	extdb:pgaptmp_002132	NA	DUF6112 family protein	NA	NA	NA	NA	ENA:NIOKKJBH
Ajens	gnl|ENA|NIOKKJBH_5	Prodigal:002006	CDS	120453	120719	.	-	0	NIOKKJBH_00480	NA	hypothetical protein	NA	NA	ab initio prediction:Prodigal:002006	gnl|ENA|NIOKKJBH	R3_16_12__contig_1064	fig|1122997.9.peg.480	CDS	R3_16_12__contig_1064_120719-267	120453	120719	hypothetical protein	NA	PGF_08225224	NA	NA	ENA:NIOKKJBH_5	0	0	Protein Homology	CDS	120453	120719	.	0	pgaptmp_002133	extdb:pgaptmp_002133	NA	DUF6112 family protein	NA	NA	NA	NA	ENA:NIOKKJBH
Ajens	gnl|ENA|NIOKKJBH_5	Prodigal:002006	CDS	120949	121305	.	+	0	NIOKKJBH_00481	cmtR	HTH-type transcriptional regulator CmtR	NA	COG:COG0640	ab initio prediction:Prodigal:002006,similar to AA sequence:UniProtKB:P9WMI9	gnl|ENA|NIOKKJBH	R3_16_12__contig_1064	fig|1122997.9.peg.481	CDS	R3_16_12__contig_1064_120949+357	120949	121305	Transcriptional regulator, ArsR family	PLF_1912215_00003028	PGF_08030842	NA	NA	ENA:NIOKKJBH_5	30	0	Protein Homology	CDS	120919	121305	.	0	pgaptmp_002134	extdb:pgaptmp_002134	cmtR	Cd(II)/Pb(II)-sensing metalloregulatory transcriptional regulator CmtR	GO:0006355,GO:0010288,GO:0046686,GO:0003700,GO:0032791,GO:0046870,GO:0097063	DNA-binding transcription factor activity|0003700||IEA,lead ion binding|0032791||IEA,cadmium ion binding|0046870||IEA,cadmium ion sensor activity|0097063||IEA	regulation of DNA-templated transcription|0006355||IEA,response to lead ion|0010288||IEA,response to cadmium ion|0046686||IEA	NA	ENA:NIOKKJBH
Ajens	gnl|ENA|NIOKKJBH_5	Prodigal:002006	CDS	123447	125060	.	-	0	NIOKKJBH_00483	NA	hypothetical protein	NA	NA	ab initio prediction:Prodigal:002006	gnl|ENA|NIOKKJBH	R3_16_12__contig_1064	fig|1122997.9.peg.484	CDS	R3_16_12__contig_1064_125060-1614	123447	125060	Putative peptidase	NA	PGF_07736616	NA	NA	ENA:NIOKKJBH_5	0	0	Protein Homology	CDS	123447	125060	.	0	pgaptmp_002136	extdb:pgaptmp_002136	NA	M23 family metallopeptidase	GO:0008237,GO:0046872	metallopeptidase activity|0008237||IEA,metal ion binding|0046872||IEA	NA	NA	ENA:NIOKKJBH
Ajens	gnl|ENA|NIOKKJBH_5	Prodigal:002006	CDS	125784	126764	.	-	0	NIOKKJBH_00485	NA	hypothetical protein	NA	NA	ab initio prediction:Prodigal:002006	gnl|ENA|NIOKKJBH	R3_16_12__contig_1064	fig|1122997.9.peg.486	CDS	R3_16_12__contig_1064_126764-981	125784	126764	hypothetical protein	PLF_1912215_00001994	PGF_08225224	NA	NA	ENA:NIOKKJBH_5	0	0	Protein Homology	CDS	125784	126764	.	0	pgaptmp_002138	extdb:pgaptmp_002138	NA	ParB N-terminal domain-containing protein	NA	NA	NA	NA	ENA:NIOKKJBH
Ajens	gnl|ENA|NIOKKJBH_5	Prodigal:002006	CDS	126764	127618	.	-	0	NIOKKJBH_00486	NA	hypothetical protein	NA	NA	ab initio prediction:Prodigal:002006	gnl|ENA|NIOKKJBH	R3_16_12__contig_1064	fig|1122997.9.peg.487	CDS	R3_16_12__contig_1064_127618-855	126764	127618	hypothetical protein	PLF_1912215_00002036	PGF_08225224	NA	NA	ENA:NIOKKJBH_5	0	0	Protein Homology	CDS	126764	127618	.	0	pgaptmp_002139	extdb:pgaptmp_002139	NA	hypothetical protein	NA	NA	NA	NA	ENA:NIOKKJBH
Ajens	gnl|ENA|NIOKKJBH_5	Prodigal:002006	CDS	127703	128185	.	-	0	NIOKKJBH_00487	NA	hypothetical protein	NA	NA	ab initio prediction:Prodigal:002006	gnl|ENA|NIOKKJBH	R3_16_12__contig_1064	fig|1122997.9.peg.488	CDS	R3_16_12__contig_1064_128185-483	127703	128185	hypothetical protein	NA	PGF_07477393	NA	NA	ENA:NIOKKJBH_5	0	0	GeneMarkS-2+	CDS	127703	128185	.	0	pgaptmp_002140	extdb:pgaptmp_002140	NA	hypothetical protein	NA	NA	NA	NA	ENA:NIOKKJBH
Ajens	gnl|ENA|NIOKKJBH_5	Prodigal:002006	CDS	128982	129890	.	-	0	NIOKKJBH_00489	NA	hypothetical protein	NA	NA	ab initio prediction:Prodigal:002006	gnl|ENA|NIOKKJBH	R3_16_12__contig_1064	fig|1122997.9.peg.490	CDS	R3_16_12__contig_1064_129890-909	128982	129890	hypothetical protein	NA	PGF_08225224	NA	NA	ENA:NIOKKJBH_5	0	0	Protein Homology	CDS	128982	129890	.	0	pgaptmp_002142	extdb:pgaptmp_002142	NA	bifunctional DNA primase/polymerase	NA	NA	NA	NA	ENA:NIOKKJBH
Ajens	gnl|ENA|NIOKKJBH_5	Prodigal:002006	CDS	129890	130981	.	-	0	NIOKKJBH_00490	NA	hypothetical protein	NA	NA	ab initio prediction:Prodigal:002006	gnl|ENA|NIOKKJBH	R3_16_12__contig_1064	fig|1122997.9.peg.491	CDS	R3_16_12__contig_1064_130981-1092	129890	130981	hypothetical protein	NA	PGF_08225224	NA	NA	ENA:NIOKKJBH_5	0	0	Protein Homology	CDS	129890	130981	.	0	pgaptmp_002143	extdb:pgaptmp_002143	NA	ArdC-like ssDNA-binding domain-containing protein	GO:0003697	single-stranded DNA binding|0003697||IEA	NA	NA	ENA:NIOKKJBH
Ajens	gnl|ENA|NIOKKJBH_5	Prodigal:002006	CDS	131224	132147	.	-	0	NIOKKJBH_00491	NA	hypothetical protein	NA	NA	ab initio prediction:Prodigal:002006	gnl|ENA|NIOKKJBH	R3_16_12__contig_1064	fig|1122997.9.peg.492	CDS	R3_16_12__contig_1064_132147-924	131224	132147	hypothetical protein	NA	PGF_00917754	NA	NA	ENA:NIOKKJBH_5	0	0	Protein Homology	CDS	131224	132147	.	0	pgaptmp_002144	extdb:pgaptmp_002144	NA	helix-turn-helix transcriptional regulator	GO:0006355,GO:0003700,GO:0043565	DNA-binding transcription factor activity|0003700||IEA,sequence-specific DNA binding|0043565||IEA	regulation of DNA-templated transcription|0006355||IEA	NA	ENA:NIOKKJBH
Ajens	gnl|ENA|NIOKKJBH_5	Prodigal:002006	CDS	132263	134308	.	-	0	NIOKKJBH_00492	cadA_1	putative cadmium-transporting ATPase	3.6.3.3	NA	ab initio prediction:Prodigal:002006,similar to AA sequence:UniProtKB:Q60048	gnl|ENA|NIOKKJBH	R3_16_12__contig_1064	fig|1122997.9.peg.493	CDS	R3_16_12__contig_1064_134308-2046	132263	134308	Lead, cadmium, zinc and mercury transporting ATPase (EC 3.6.3.3) (EC 3.6.3.5); Copper-translocating P-type ATPase (EC 3.6.3.4)	NA	PGF_07109475	NA	NA	ENA:NIOKKJBH_5	0	0	Protein Homology	CDS	132263	134308	.	0	pgaptmp_002145	extdb:pgaptmp_002145	NA	heavy metal translocating P-type ATPase	GO:0006812,GO:0042625,GO:0016020	ATPase-coupled ion transmembrane transporter activity|0042625||IEA	monoatomic cation transport|0006812||IEA	NA	ENA:NIOKKJBH
Ajens	gnl|ENA|NIOKKJBH_5	Prodigal:002006	CDS	134350	134721	.	+	0	NIOKKJBH_00493	nmtR	HTH-type transcriptional regulator NmtR	NA	NA	ab initio prediction:Prodigal:002006,similar to AA sequence:UniProtKB:O69711	gnl|ENA|NIOKKJBH	R3_16_12__contig_1064	fig|1122997.9.peg.494	CDS	R3_16_12__contig_1064_134350+372	134350	134721	hypothetical protein	NA	PGF_08045381	NA	NA	ENA:NIOKKJBH_5	33	0	Protein Homology	CDS	134383	134721	.	0	pgaptmp_002146	extdb:pgaptmp_002146	NA	ArsR/SmtB family transcription factor	GO:0006355,GO:0003677,GO:0003700	DNA binding|0003677||IEA,DNA-binding transcription factor activity|0003700||IEA	regulation of DNA-templated transcription|0006355||IEA	NA	ENA:NIOKKJBH
Ajens	gnl|ENA|NIOKKJBH_5	Prodigal:002006	CDS	134786	134926	.	-	0	NIOKKJBH_00494	NA	hypothetical protein	NA	NA	ab initio prediction:Prodigal:002006	gnl|ENA|NIOKKJBH	R3_16_12__contig_1064	fig|1122997.9.peg.495	CDS	R3_16_12__contig_1064_134926-141	134786	134926	hypothetical protein	NA	PGF_08225224	NA	NA	ENA:NIOKKJBH_5	0	0	GeneMarkS-2+	CDS	134786	134926	.	0	pgaptmp_002147	extdb:pgaptmp_002147	NA	hypothetical protein	NA	NA	NA	NA	ENA:NIOKKJBH
Ajens	gnl|ENA|NIOKKJBH_5	Prodigal:002006	CDS	135245	135409	.	+	0	NIOKKJBH_00495	NA	hypothetical protein	NA	NA	ab initio prediction:Prodigal:002006	gnl|ENA|NIOKKJBH	R3_16_12__contig_1064	fig|1122997.9.peg.496	CDS	R3_16_12__contig_1064_135245+165	135245	135409	hypothetical protein	NA	PGF_07660649	NA	NA	ENA:NIOKKJBH_5	0	0	GeneMarkS-2+	CDS	135245	135409	.	0	pgaptmp_002148	extdb:pgaptmp_002148	NA	hypothetical protein	NA	NA	NA	NA	ENA:NIOKKJBH
Ajens	gnl|ENA|NIOKKJBH_5	Prodigal:002006	CDS	135478	136470	.	-	0	NIOKKJBH_00496	xerD_1	Tyrosine recombinase XerD	NA	COG:COG4974	ab initio prediction:Prodigal:002006,similar to AA sequence:UniProtKB:P0A2P6	gnl|ENA|NIOKKJBH	R3_16_12__contig_1064	fig|1122997.9.peg.497	CDS	R3_16_12__contig_1064_136470-993	135478	136470	probable integrase/recombinase	PLF_1912215_00004361	PGF_00404311	NA	NA	ENA:NIOKKJBH_5	0	0	Protein Homology	CDS	135478	136470	.	0	pgaptmp_002149	extdb:pgaptmp_002149	NA	tyrosine-type recombinase/integrase	GO:0006310,GO:0015074,GO:0003677	DNA binding|0003677||IEA	DNA recombination|0006310||IEA,DNA integration|0015074||IEA	NA	ENA:NIOKKJBH
Ajens	gnl|ENA|NIOKKJBH_5	Prodigal:002006	CDS	136463	137425	.	-	0	NIOKKJBH_00497	xerC_1	Tyrosine recombinase XerC	NA	NA	ab initio prediction:Prodigal:002006,protein motif:HAMAP:MF_01808	gnl|ENA|NIOKKJBH	R3_16_12__contig_1064	fig|1122997.9.peg.498	CDS	R3_16_12__contig_1064_137392-930	136463	137392	Integrase/recombinase, RitB	NA	PGF_04815180	NA	NA	ENA:NIOKKJBH_5	0	33	Protein Homology	CDS	136463	137392	.	0	pgaptmp_002150	extdb:pgaptmp_002150	NA	tyrosine-type recombinase/integrase	GO:0006310,GO:0015074,GO:0003677	DNA binding|0003677||IEA	DNA recombination|0006310||IEA,DNA integration|0015074||IEA	NA	ENA:NIOKKJBH
Ajens	gnl|ENA|NIOKKJBH_5	Prodigal:002006	CDS	137389	138327	.	-	0	NIOKKJBH_00498	xerD_2	Tyrosine recombinase XerD	NA	COG:COG4974	ab initio prediction:Prodigal:002006,similar to AA sequence:UniProtKB:O31206	gnl|ENA|NIOKKJBH	R3_16_12__contig_1064	fig|1122997.9.peg.499	CDS	R3_16_12__contig_1064_138327-939	137389	138327	hypothetical protein	PLF_1912215_00004740	PGF_00225765	NA	NA	ENA:NIOKKJBH_5	0	0	Protein Homology	CDS	137389	138327	.	0	pgaptmp_002151	extdb:pgaptmp_002151	NA	tyrosine-type recombinase/integrase	GO:0006310,GO:0009009	site-specific recombinase activity|0009009||IEA	DNA recombination|0006310||IEA	NA	ENA:NIOKKJBH
Ajens	gnl|ENA|NIOKKJBH_5	Prodigal:002006	CDS	138466	139026	.	-	0	NIOKKJBH_00499	NA	hypothetical protein	NA	NA	ab initio prediction:Prodigal:002006	gnl|ENA|NIOKKJBH	R3_16_12__contig_1064	fig|1122997.9.peg.500	CDS	R3_16_12__contig_1064_139026-561	138466	139026	DNA-cytosine methyltransferase (EC 2.1.1.37)	NA	PGF_01889325	NA	NA	ENA:NIOKKJBH_5	0	0	Protein Homology	CDS	138466	139026	.	0	pgaptmp_002152	extdb:pgaptmp_002152	NA	DNA cytosine methyltransferase	GO:0006304,GO:0003677,GO:0003886,GO:0008168,GO:1904047	DNA binding|0003677||IEA,DNA (cytosine-5-)-methyltransferase activity|0003886||IEA,methyltransferase activity|0008168||IEA,S-adenosyl-L-methionine binding|1904047||IEA	DNA modification|0006304||IEA	NA	ENA:NIOKKJBH
Ajens	gnl|ENA|NIOKKJBH_5	Prodigal:002006	CDS	139348	142902	.	+	0	NIOKKJBH_00500	recD2_2	ATP-dependent RecD-like DNA helicase	3.6.4.12	NA	ab initio prediction:Prodigal:002006,protein motif:HAMAP:MF_01488	gnl|ENA|NIOKKJBH	R3_16_12__contig_1064	fig|1122997.9.peg.501	CDS	R3_16_12__contig_1064_139348+3555	139348	142902	transfer protein homolog TraA	PLF_1912215_00001668	PGF_00413802	NA	NA	ENA:NIOKKJBH_5	12	0	Protein Homology	CDS	139336	142902	.	0	pgaptmp_002153	extdb:pgaptmp_002153	mobF	MobF family relaxase	GO:0003677	DNA binding|0003677||IEA	NA	NA	ENA:NIOKKJBH
Ajens	gnl|ENA|NIOKKJBH_5	Prodigal:002006	CDS	144275	145138	.	-	0	NIOKKJBH_00503	NA	hypothetical protein	NA	NA	ab initio prediction:Prodigal:002006	gnl|ENA|NIOKKJBH	R3_16_12__contig_1064	fig|1122997.9.peg.504	CDS	R3_16_12__contig_1064_145138-864	144275	145138	Rossmann fold nucleotide-binding protein Smf possibly involved in DNA uptake	NA	PGF_09432500	NA	NA	ENA:NIOKKJBH_5	0	0	Protein Homology	CDS	144275	145138	.	0	pgaptmp_002156	extdb:pgaptmp_002156	NA	DNA-processing protein DprA	GO:0009294	NA	DNA-mediated transformation|0009294||IEA	NA	ENA:NIOKKJBH
Ajens	gnl|ENA|NIOKKJBH_5	Prodigal:002006	CDS	145342	145677	.	+	0	NIOKKJBH_00504	NA	hypothetical protein	NA	NA	ab initio prediction:Prodigal:002006	gnl|ENA|NIOKKJBH	R3_16_12__contig_1064	fig|1122997.9.peg.505	CDS	R3_16_12__contig_1064_145342+336	145342	145677	hypothetical protein	NA	PGF_08225224	NA	NA	ENA:NIOKKJBH_5	0	0	GeneMarkS-2+	CDS	145342	145677	.	0	pgaptmp_002157	extdb:pgaptmp_002157	NA	sulfate permease	NA	NA	NA	NA	ENA:NIOKKJBH
Ajens	gnl|ENA|NIOKKJBH_5	Prodigal:002006	CDS	145714	146103	.	+	0	NIOKKJBH_00505	NA	hypothetical protein	NA	NA	ab initio prediction:Prodigal:002006	gnl|ENA|NIOKKJBH	R3_16_12__contig_1064	fig|1122997.9.peg.506	CDS	R3_16_12__contig_1064_145714+390	145714	146103	hypothetical protein	NA	PGF_06096962	NA	NA	ENA:NIOKKJBH_5	0	0	Protein Homology	CDS	145714	146103	.	0	pgaptmp_002158	extdb:pgaptmp_002158	NA	recombinase family protein	GO:0006310,GO:0015074,GO:0000150,GO:0003677	DNA strand exchange activity|0000150||IEA,DNA binding|0003677||IEA	DNA recombination|0006310||IEA,DNA integration|0015074||IEA	NA	ENA:NIOKKJBH
Ajens	gnl|ENA|NIOKKJBH_5	Prodigal:002006	CDS	146933	148345	.	-	0	NIOKKJBH_00506	scrB	Sucrose-6-phosphate hydrolase	3.2.1.26	COG:COG1621	ab initio prediction:Prodigal:002006,similar to AA sequence:UniProtKB:P13394	gnl|ENA|NIOKKJBH	R3_16_12__contig_1064	fig|1122997.9.peg.508	CDS	R3_16_12__contig_1064_148345-1413	146933	148345	hypothetical protein	PLF_1912215_00004538	PGF_00719200	NA	NA	ENA:NIOKKJBH_5	0	33	Protein Homology	CDS	146933	148312	.	0	pgaptmp_002160	extdb:pgaptmp_002160	NA	glycoside hydrolase family 32 protein	GO:0005975,GO:0004553	hydrolase activity%2C hydrolyzing O-glycosyl compounds|0004553||IEA	carbohydrate metabolic process|0005975||IEA	NA	ENA:NIOKKJBH
Ajens	gnl|ENA|NIOKKJBH_6	Prodigal:002006	CDS	434	724	.	+	0	NIOKKJBH_00507	NA	hypothetical protein	NA	NA	ab initio prediction:Prodigal:002006	gnl|ENA|NIOKKJBH	R3_16_12__contig_1067	fig|1122997.9.peg.509	CDS	R3_16_12__contig_1067_434+291	434	724	hypothetical protein	PLF_1912215_00003635	PGF_07693833	NA	NA	ENA:NIOKKJBH_6	27	0	GeneMarkS-2+	CDS	407	724	.	0	pgaptmp_002161	extdb:pgaptmp_002161	NA	hypothetical protein	NA	NA	NA	NA	ENA:NIOKKJBH
Ajens	gnl|ENA|NIOKKJBH_6	Prodigal:002006	CDS	806	1888	.	-	0	NIOKKJBH_00508	rbsR	Ribose operon repressor	NA	COG:COG1609	ab initio prediction:Prodigal:002006,similar to AA sequence:UniProtKB:P0ACQ0	gnl|ENA|NIOKKJBH	R3_16_12__contig_1067	fig|1122997.9.peg.510	CDS	R3_16_12__contig_1067_1888-1083	806	1888	Transcriptional regulator, LacI family	PLF_1912215_00001905	PGF_09774558	NA	NA	ENA:NIOKKJBH_6	0	24	Protein Homology	CDS	806	1864	.	0	pgaptmp_002162	extdb:pgaptmp_002162	NA	LacI family DNA-binding transcriptional regulator	GO:0006355,GO:0003677,GO:0003700	DNA binding|0003677||IEA,DNA-binding transcription factor activity|0003700||IEA	regulation of DNA-templated transcription|0006355||IEA	NA	ENA:NIOKKJBH
Ajens	gnl|ENA|NIOKKJBH_6	Prodigal:002006	CDS	2066	3193	.	+	0	NIOKKJBH_00509	NA	hypothetical protein	NA	NA	ab initio prediction:Prodigal:002006	gnl|ENA|NIOKKJBH	R3_16_12__contig_1067	fig|1122997.9.peg.511	CDS	R3_16_12__contig_1067_2066+1128	2066	3193	membrane protein ribonuclease BN-like family protein	PLF_1912215_00001639	PGF_00401119	NA	NA	ENA:NIOKKJBH_6	0	0	Protein Homology	CDS	2066	3193	.	0	pgaptmp_002163	extdb:pgaptmp_002163	NA	YihY/virulence factor BrkB family protein	NA	NA	NA	NA	ENA:NIOKKJBH
Ajens	gnl|ENA|NIOKKJBH_6	Prodigal:002006	CDS	3503	3862	.	+	0	NIOKKJBH_00510	ytrA	HTH-type transcriptional repressor YtrA	NA	COG:COG1725	ab initio prediction:Prodigal:002006,similar to AA sequence:UniProtKB:O34712	gnl|ENA|NIOKKJBH	R3_16_12__contig_1067	fig|1122997.9.peg.512	CDS	R3_16_12__contig_1067_3503+360	3503	3862	Transcriptional regulator, GntR family	PLF_1912215_00001373	PGF_06916656	NA	NA	ENA:NIOKKJBH_6	0	0	Protein Homology	CDS	3503	3862	.	0	pgaptmp_002164	extdb:pgaptmp_002164	NA	GntR family transcriptional regulator	GO:0003677,GO:0003700	DNA binding|0003677||IEA,DNA-binding transcription factor activity|0003700||IEA	NA	NA	ENA:NIOKKJBH
Ajens	gnl|ENA|NIOKKJBH_6	Prodigal:002006	CDS	3859	4914	.	+	0	NIOKKJBH_00511	NA	hypothetical protein	NA	NA	ab initio prediction:Prodigal:002006	gnl|ENA|NIOKKJBH	R3_16_12__contig_1067	fig|1122997.9.peg.513	CDS	R3_16_12__contig_1067_3859+1056	3859	4914	hypothetical protein	PLF_1912215_00001472	PGF_08225224	NA	NA	ENA:NIOKKJBH_6	0	0	Protein Homology	CDS	3859	4914	.	0	pgaptmp_002165	extdb:pgaptmp_002165	NA	DUF1648 domain-containing protein	NA	NA	NA	NA	ENA:NIOKKJBH
Ajens	gnl|ENA|NIOKKJBH_6	Prodigal:002006	CDS	5151	6083	.	-	0	NIOKKJBH_00512	NA	hypothetical protein	NA	NA	ab initio prediction:Prodigal:002006	gnl|ENA|NIOKKJBH	R3_16_12__contig_1067	fig|1122997.9.peg.514	CDS	R3_16_12__contig_1067_6083-933	5151	6083	Auxin Efflux Carrier	PLF_1912215_00000901	PGF_02953740	NA	NA	ENA:NIOKKJBH_6	0	0	Protein Homology	CDS	5151	6083	.	0	pgaptmp_002166	extdb:pgaptmp_002166	NA	AEC family transporter	GO:0055085,GO:0016020	NA	transmembrane transport|0055085||IEA	NA	ENA:NIOKKJBH
Ajens	gnl|ENA|NIOKKJBH_6	Prodigal:002006	CDS	6312	6551	.	-	0	NIOKKJBH_00513	NA	hypothetical protein	NA	NA	ab initio prediction:Prodigal:002006	gnl|ENA|NIOKKJBH	R3_16_12__contig_1067	fig|1122997.9.peg.515	CDS	R3_16_12__contig_1067_6551-240	6312	6551	hypothetical protein	PLF_1912215_00006225	PGF_00796731	NA	NA	ENA:NIOKKJBH_6	0	9	GeneMarkS-2+	CDS	6312	6542	.	0	pgaptmp_002167	extdb:pgaptmp_002167	NA	hypothetical protein	NA	NA	NA	NA	ENA:NIOKKJBH
Ajens	gnl|ENA|NIOKKJBH_6	Prodigal:002006	CDS	6800	7474	.	+	0	NIOKKJBH_00514	NA	hypothetical protein	NA	NA	ab initio prediction:Prodigal:002006	gnl|ENA|NIOKKJBH	R3_16_12__contig_1067	fig|1122997.9.peg.516	CDS	R3_16_12__contig_1067_6800+675	6800	7474	hypothetical protein	PLF_1912215_00001471	PGF_00849849	NA	NA	ENA:NIOKKJBH_6	0	0	Protein Homology	CDS	6800	7474	.	0	pgaptmp_002168	extdb:pgaptmp_002168	NA	DUF1707 SHOCT-like domain-containing protein	NA	NA	NA	NA	ENA:NIOKKJBH
Ajens	gnl|ENA|NIOKKJBH_6	Prodigal:002006	CDS	7905	8762	.	+	0	NIOKKJBH_00515	aptA	Apulose-4-phosphate transketolase subunit A	2.2.1.-	COG:COG3959	ab initio prediction:Prodigal:002006,similar to AA sequence:UniProtKB:A6VKQ4	gnl|ENA|NIOKKJBH	R3_16_12__contig_1067	fig|1122997.9.peg.517	CDS	R3_16_12__contig_1067_7905+858	7905	8762	Transketolase, N-terminal section (EC 2.2.1.1)	PLF_1912215_00004567	PGF_03267589	NA	NA	ENA:NIOKKJBH_6	0	0	Protein Homology	CDS	7905	8762	.	0	pgaptmp_002169	extdb:pgaptmp_002169	NA	transketolase	GO:0016740	transferase activity|0016740||IEA	NA	NA	ENA:NIOKKJBH
Ajens	gnl|ENA|NIOKKJBH_6	Prodigal:002006	CDS	8764	9699	.	+	0	NIOKKJBH_00516	aptB	Apulose-4-phosphate transketolase subunit B	2.2.1.-	COG:COG3958	ab initio prediction:Prodigal:002006,similar to AA sequence:UniProtKB:A6KXB3	gnl|ENA|NIOKKJBH	R3_16_12__contig_1067	fig|1122997.9.peg.518	CDS	R3_16_12__contig_1067_8764+936	8764	9699	Transketolase, C-terminal section (EC 2.2.1.1)	NA	NA	NA	NA	ENA:NIOKKJBH_6	0	0	Protein Homology	CDS	8764	9699	.	0	pgaptmp_002170	extdb:pgaptmp_002170	NA	transketolase family protein	GO:0016740	transferase activity|0016740||IEA	NA	NA	ENA:NIOKKJBH
Ajens	gnl|ENA|NIOKKJBH_6	Prodigal:002006	CDS	9906	11810	.	+	0	NIOKKJBH_00517	iolD_1	3D-(3%2C5/4)-trihydroxycyclohexane-1%2C2-dione hydrolase	3.7.1.22	COG:COG3962	ab initio prediction:Prodigal:002006,similar to AA sequence:UniProtKB:P42415	gnl|ENA|NIOKKJBH	R3_16_12__contig_1067	fig|1122997.9.peg.519	CDS	R3_16_12__contig_1067_9906+1905	9906	11810	3D-(3,5/4)-trihydroxycyclohexane-1,2-dione hydrolase (EC 3.7.1.22)	PLF_1912215_00000316	PGF_00424627	NA	NA	ENA:NIOKKJBH_6	0	0	Protein Homology	CDS	9906	11810	.	0	pgaptmp_002171	extdb:pgaptmp_002171	iolD	3D-(3%2C5/4)-trihydroxycyclohexane-1%2C2-dione acylhydrolase (decyclizing)	GO:0019310,GO:0016823,GO:0030976	hydrolase activity%2C acting on acid carbon-carbon bonds%2C in ketonic substances|0016823||IEA,thiamine pyrophosphate binding|0030976||IEA	inositol catabolic process|0019310||IEA	NA	ENA:NIOKKJBH
Ajens	gnl|ENA|NIOKKJBH_6	Prodigal:002006	CDS	12190	13296	.	+	0	NIOKKJBH_00518	adhB	Alcohol dehydrogenase B	1.1.1.1	COG:COG1062	ab initio prediction:Prodigal:002006,similar to AA sequence:UniProtKB:P9WQC7	gnl|ENA|NIOKKJBH	R3_16_12__contig_1067	fig|1122997.9.peg.520	CDS	R3_16_12__contig_1067_12190+1107	12190	13296	Alcohol dehydrogenase (EC 1.1.1.1)	PLF_1912215_00003456	PGF_03572345	NA	NA	ENA:NIOKKJBH_6	3	0	Protein Homology	CDS	12187	13296	.	0	pgaptmp_002172	extdb:pgaptmp_002172	NA	alcohol dehydrogenase catalytic domain-containing protein	NA	NA	NA	NA	ENA:NIOKKJBH
Ajens	gnl|ENA|NIOKKJBH_6	Prodigal:002006	CDS	13439	15160	.	+	0	NIOKKJBH_00519	maeA_1	putative NAD-dependent malic enzyme 2	1.1.1.38	COG:COG0281	ab initio prediction:Prodigal:002006,similar to AA sequence:UniProtKB:P45868	gnl|ENA|NIOKKJBH	R3_16_12__contig_1067	fig|1122997.9.peg.521	CDS	R3_16_12__contig_1067_13439+1722	13439	15160	NAD-dependent malic enzyme (EC 1.1.1.38)	PLF_1912215_00000489	PGF_00024480	NA	NA	ENA:NIOKKJBH_6	0	0	Protein Homology	CDS	13439	15160	.	0	pgaptmp_002173	extdb:pgaptmp_002173	NA	NAD-dependent malic enzyme	GO:0004470,GO:0004471,GO:0046872,GO:0051287	malic enzyme activity|0004470||IEA,malate dehydrogenase (decarboxylating) (NAD+) activity|0004471||IEA,metal ion binding|0046872||IEA,NAD binding|0051287||IEA	NA	NA	ENA:NIOKKJBH
Ajens	gnl|ENA|NIOKKJBH_6	Prodigal:002006	CDS	15232	16251	.	+	0	NIOKKJBH_00520	iolG_1	Inositol 2-dehydrogenase/D-chiro-inositol 3-dehydrogenase	1.1.1.18	COG:COG0673	ab initio prediction:Prodigal:002006,similar to AA sequence:UniProtKB:P26935	gnl|ENA|NIOKKJBH	R3_16_12__contig_1067	fig|1122997.9.peg.522	CDS	R3_16_12__contig_1067_15232+1020	15232	16251	Myo-inositol 2-dehydrogenase (EC 1.1.1.18)	PLF_1912215_00004566	PGF_03031015	NA	NA	ENA:NIOKKJBH_6	0	0	Protein Homology	CDS	15232	16251	.	0	pgaptmp_002174	extdb:pgaptmp_002174	NA	Gfo/Idh/MocA family oxidoreductase	GO:0000166,GO:0016491	nucleotide binding|0000166||IEA,oxidoreductase activity|0016491||IEA	NA	NA	ENA:NIOKKJBH
Ajens	gnl|ENA|NIOKKJBH_6	Prodigal:002006	CDS	16349	17221	.	-	0	NIOKKJBH_00521	NA	hypothetical protein	NA	NA	ab initio prediction:Prodigal:002006	gnl|ENA|NIOKKJBH	R3_16_12__contig_1067	fig|1122997.9.peg.523	CDS	R3_16_12__contig_1067_17221-873	16349	17221	hypothetical protein	PLF_1912215_00004565	PGF_02898152	NA	NA	ENA:NIOKKJBH_6	0	0	Protein Homology	CDS	16349	17221	.	0	pgaptmp_002175	extdb:pgaptmp_002175	NA	sugar phosphate isomerase/epimerase family protein	GO:0003824,GO:0016853	catalytic activity|0003824||IEA,isomerase activity|0016853||IEA	NA	NA	ENA:NIOKKJBH
Ajens	gnl|ENA|NIOKKJBH_6	Prodigal:002006	CDS	17270	18937	.	-	0	NIOKKJBH_00522	iolT_1	Major myo-inositol transporter IolT	NA	NA	ab initio prediction:Prodigal:002006,similar to AA sequence:UniProtKB:O34718	gnl|ENA|NIOKKJBH	R3_16_12__contig_1067	fig|1122997.9.peg.524	CDS	R3_16_12__contig_1067_18937-1668	17270	18937	Major myo-inositol transporter IolT	PLF_1912215_00000056	PGF_00018906	NA	NA	ENA:NIOKKJBH_6	0	0	Protein Homology	CDS	17270	18937	.	0	pgaptmp_002176	extdb:pgaptmp_002176	NA	MFS transporter	GO:0055085,GO:0022857	transmembrane transporter activity|0022857||IEA	transmembrane transport|0055085||IEA	NA	ENA:NIOKKJBH
Ajens	gnl|ENA|NIOKKJBH_6	Prodigal:002006	CDS	19753	20628	.	+	0	NIOKKJBH_00524	iolE_1	Inosose dehydratase	4.2.1.44	NA	ab initio prediction:Prodigal:002006,protein motif:HAMAP:MF_01672	gnl|ENA|NIOKKJBH	R3_16_12__contig_1067	fig|1122997.9.peg.527	CDS	R3_16_12__contig_1067_19753+876	19753	20628	Inosose dehydratase (EC 4.2.1.44)	PLF_1912215_00004564	PGF_00812877	NA	NA	ENA:NIOKKJBH_6	0	0	Protein Homology	CDS	19753	20628	.	0	pgaptmp_002177	extdb:pgaptmp_002177	NA	sugar phosphate isomerase/epimerase family protein	GO:0003824,GO:0016853	catalytic activity|0003824||IEA,isomerase activity|0016853||IEA	NA	NA	ENA:NIOKKJBH
Ajens	gnl|ENA|NIOKKJBH_6	Prodigal:002006	CDS	20681	21700	.	+	0	NIOKKJBH_00525	iolX	scyllo-inositol 2-dehydrogenase (NAD(+))	1.1.1.370	COG:COG0673	ab initio prediction:Prodigal:002006,similar to AA sequence:UniProtKB:P40332	gnl|ENA|NIOKKJBH	R3_16_12__contig_1067	fig|1122997.9.peg.528	CDS	R3_16_12__contig_1067_20681+1020	20681	21700	hypothetical protein	PLF_1912215_00005548	PGF_07631832	NA	NA	ENA:NIOKKJBH_6	0	0	Protein Homology	CDS	20681	21700	.	0	pgaptmp_002178	extdb:pgaptmp_002178	NA	Gfo/Idh/MocA family oxidoreductase	GO:0000166,GO:0016491	nucleotide binding|0000166||IEA,oxidoreductase activity|0016491||IEA	NA	NA	ENA:NIOKKJBH
Ajens	gnl|ENA|NIOKKJBH_6	Prodigal:002006	CDS	21738	22622	.	+	0	NIOKKJBH_00526	iolB_1	5-deoxy-glucuronate isomerase	5.3.1.30	COG:COG3718	ab initio prediction:Prodigal:002006,similar to AA sequence:UniProtKB:P42413	gnl|ENA|NIOKKJBH	R3_16_12__contig_1067	fig|1122997.9.peg.529	CDS	R3_16_12__contig_1067_21738+885	21738	22622	5-deoxy-glucuronate isomerase (EC 5.3.1.30)	PLF_1912215_00000163	PGF_00426474	NA	NA	ENA:NIOKKJBH_6	0	0	Protein Homology	CDS	21738	22622	.	0	pgaptmp_002179	extdb:pgaptmp_002179	iolB	5-deoxy-glucuronate isomerase	GO:0019310,GO:0016861	intramolecular oxidoreductase activity%2C interconverting aldoses and ketoses|0016861||IEA	inositol catabolic process|0019310||IEA	NA	ENA:NIOKKJBH
Ajens	gnl|ENA|NIOKKJBH_6	Prodigal:002006	CDS	22710	23528	.	+	0	NIOKKJBH_00527	kipR	HTH-type transcriptional regulator KipR	NA	COG:COG1414	ab initio prediction:Prodigal:002006,similar to AA sequence:UniProtKB:P42968	gnl|ENA|NIOKKJBH	R3_16_12__contig_1067	fig|1122997.9.peg.530	CDS	R3_16_12__contig_1067_22710+819	22710	23528	hypothetical protein	PLF_1912215_00004563	PGF_06812431	NA	NA	ENA:NIOKKJBH_6	6	0	Protein Homology	CDS	22704	23528	.	0	pgaptmp_002180	extdb:pgaptmp_002180	NA	IclR family transcriptional regulator	GO:0006355,GO:0003677,GO:0003700	DNA binding|0003677||IEA,DNA-binding transcription factor activity|0003700||IEA	regulation of DNA-templated transcription|0006355||IEA	NA	ENA:NIOKKJBH
Ajens	gnl|ENA|NIOKKJBH_6	Prodigal:002006	CDS	23537	24277	.	+	0	NIOKKJBH_00528	iclR	Transcriptional repressor IclR	NA	COG:COG1414	ab initio prediction:Prodigal:002006,similar to AA sequence:UniProtKB:P16528	gnl|ENA|NIOKKJBH	R3_16_12__contig_1067	fig|1122997.9.peg.531	CDS	R3_16_12__contig_1067_23537+741	23537	24277	Transcriptional regulator, IclR family	PLF_1912215_00004562	PGF_08238312	NA	NA	ENA:NIOKKJBH_6	0	0	Protein Homology	CDS	23537	24277	.	0	pgaptmp_002181	extdb:pgaptmp_002181	NA	IclR family transcriptional regulator	GO:0006355,GO:0003677,GO:0003700	DNA binding|0003677||IEA,DNA-binding transcription factor activity|0003700||IEA	regulation of DNA-templated transcription|0006355||IEA	NA	ENA:NIOKKJBH
Ajens	gnl|ENA|NIOKKJBH_6	Prodigal:002006	CDS	24393	24881	.	+	0	NIOKKJBH_00529	NA	hypothetical protein	NA	NA	ab initio prediction:Prodigal:002006	gnl|ENA|NIOKKJBH	R3_16_12__contig_1067	fig|1122997.9.peg.532	CDS	R3_16_12__contig_1067_24393+489	24393	24881	transmembrane protein, distant homology with ydbS	PLF_1912215_00001669	PGF_00413873	NA	NA	ENA:NIOKKJBH_6	0	0	Protein Homology	CDS	24393	24881	.	0	pgaptmp_002182	extdb:pgaptmp_002182	NA	PH domain-containing protein	GO:0005515	protein binding|0005515||IEA	NA	NA	ENA:NIOKKJBH
Ajens	gnl|ENA|NIOKKJBH_6	Prodigal:002006	CDS	26404	27234	.	+	0	NIOKKJBH_00531	ppgK	Polyphosphate glucokinase	2.7.1.63	COG:COG1940	ab initio prediction:Prodigal:002006,similar to AA sequence:UniProtKB:P9WIN1	gnl|ENA|NIOKKJBH	R3_16_12__contig_1067	fig|1122997.9.peg.534	CDS	R3_16_12__contig_1067_26404+831	26404	27234	Polyphosphate glucokinase (EC 2.7.1.63)	PLF_1912215_00000552	PGF_04211832	NA	NA	ENA:NIOKKJBH_6	0	0	Protein Homology	CDS	26404	27234	.	0	pgaptmp_002184	extdb:pgaptmp_002184	ppgK	polyphosphate--glucose phosphotransferase	GO:0004340,GO:0047330	glucokinase activity|0004340||IEA,polyphosphate-glucose phosphotransferase activity|0047330||IEA	NA	NA	ENA:NIOKKJBH
Ajens	gnl|ENA|NIOKKJBH_6	Prodigal:002006	CDS	27418	29088	.	-	0	NIOKKJBH_00532	argS	Arginine--tRNA ligase	6.1.1.19	NA	ab initio prediction:Prodigal:002006,similar to AA sequence:UniProtKB:B4RL22	gnl|ENA|NIOKKJBH	R3_16_12__contig_1067	fig|1122997.9.peg.535	CDS	R3_16_12__contig_1067_29088-1671	27418	29088	Arginyl-tRNA synthetase (EC 6.1.1.19)	PLF_1912215_00000894	PGF_00926109	NA	NA	ENA:NIOKKJBH_6	0	0	Protein Homology	CDS	27418	29088	.	0	pgaptmp_002185	extdb:pgaptmp_002185	argS	arginine--tRNA ligase	GO:0006420,GO:0004814,GO:0005524,GO:0005737	arginine-tRNA ligase activity|0004814||IEA,ATP binding|0005524||IEA	arginyl-tRNA aminoacylation|0006420||IEA	NA	ENA:NIOKKJBH
Ajens	gnl|ENA|NIOKKJBH_7	Prodigal:002006	CDS	2678	4240	.	-	0	NIOKKJBH_00535	tcrY	putative sensor histidine kinase TcrY	2.7.13.3	NA	ab initio prediction:Prodigal:002006,similar to AA sequence:UniProtKB:O69729	gnl|ENA|NIOKKJBH	R3_16_12__contig_1735	fig|1122997.9.peg.537	CDS	R3_16_12__contig_1735_4240-1563	2678	4240	Two-component system sensor histidine kinase	PLF_1912215_00001394	PGF_02620852	NA	NA	ENA:NIOKKJBH_7	0	0	Protein Homology	CDS	2678	4240	.	0	pgaptmp_002187	extdb:pgaptmp_002187	NA	sensor histidine kinase	GO:0007165,GO:0000155,GO:0004673,GO:0005524	phosphorelay sensor kinase activity|0000155||IEA,protein histidine kinase activity|0004673||IEA,ATP binding|0005524||IEA	signal transduction|0007165||IEA	NA	ENA:NIOKKJBH
Ajens	gnl|ENA|NIOKKJBH_7	Prodigal:002006	CDS	4250	4978	.	-	0	NIOKKJBH_00536	tcrX	putative transcriptional regulatory protein TcrX	NA	COG:COG0745	ab initio prediction:Prodigal:002006,similar to AA sequence:UniProtKB:O69730	gnl|ENA|NIOKKJBH	R3_16_12__contig_1735	fig|1122997.9.peg.538	CDS	R3_16_12__contig_1735_4978-729	4250	4978	Two-component transcriptional response regulator, LuxR family	PLF_1912215_00000695	PGF_09666309	NA	NA	ENA:NIOKKJBH_7	0	0	Protein Homology	CDS	4250	4978	.	0	pgaptmp_002188	extdb:pgaptmp_002188	NA	response regulator transcription factor	GO:0000160,GO:0006355,GO:0000156,GO:0003677	phosphorelay response regulator activity|0000156||IEA,DNA binding|0003677||IEA	phosphorelay signal transduction system|0000160||IEA,regulation of DNA-templated transcription|0006355||IEA	NA	ENA:NIOKKJBH
Ajens	gnl|ENA|NIOKKJBH_7	Prodigal:002006	CDS	5417	6571	.	+	0	NIOKKJBH_00537	NA	hypothetical protein	NA	NA	ab initio prediction:Prodigal:002006	gnl|ENA|NIOKKJBH	R3_16_12__contig_1735	fig|1122997.9.peg.539	CDS	R3_16_12__contig_1735_5417+1155	5417	6571	Probable low-affinity inorganic phosphate transporter	PLF_1912215_00000114	PGF_00037171	NA	NA	ENA:NIOKKJBH_7	0	0	Protein Homology	CDS	5417	6571	.	0	pgaptmp_002189	extdb:pgaptmp_002189	NA	inorganic phosphate transporter	GO:0035435,GO:0005315,GO:0005886	phosphate transmembrane transporter activity|0005315||IEA	phosphate ion transmembrane transport|0035435||IEA	NA	ENA:NIOKKJBH
Ajens	gnl|ENA|NIOKKJBH_7	Prodigal:002006	CDS	6568	6798	.	+	0	NIOKKJBH_00538	NA	hypothetical protein	NA	NA	ab initio prediction:Prodigal:002006	gnl|ENA|NIOKKJBH	R3_16_12__contig_1735	fig|1122997.9.peg.540	CDS	R3_16_12__contig_1735_6568+231	6568	6798	hypothetical protein	PLF_1912215_00003659	PGF_00255143	NA	NA	ENA:NIOKKJBH_7	0	0	Protein Homology	CDS	6568	6798	.	0	pgaptmp_002190	extdb:pgaptmp_002190	NA	hypothetical protein	NA	NA	NA	NA	ENA:NIOKKJBH
Ajens	gnl|ENA|NIOKKJBH_7	Prodigal:002006	CDS	7169	8098	.	-	0	NIOKKJBH_00539	NA	hypothetical protein	NA	NA	ab initio prediction:Prodigal:002006	gnl|ENA|NIOKKJBH	R3_16_12__contig_1735	fig|1122997.9.peg.541	CDS	R3_16_12__contig_1735_8098-930	7169	8098	hypothetical protein	PLF_1912215_00000731	PGF_08225224	NA	NA	ENA:NIOKKJBH_7	0	0	GeneMarkS-2+	CDS	7169	8098	.	0	pgaptmp_002191	extdb:pgaptmp_002191	NA	hypothetical protein	NA	NA	NA	NA	ENA:NIOKKJBH
Ajens	gnl|ENA|NIOKKJBH_7	Prodigal:002006	CDS	8867	10738	.	+	0	NIOKKJBH_00540	dnaK_2	Chaperone protein DnaK	NA	COG:COG0443	ab initio prediction:Prodigal:002006,similar to AA sequence:UniProtKB:A0QQC8	gnl|ENA|NIOKKJBH	R3_16_12__contig_1735	fig|1122997.9.peg.542	CDS	R3_16_12__contig_1735_8867+1872	8867	10738	Chaperone protein DnaK	PLF_1912215_00000081	PGF_10357457	NA	NA	ENA:NIOKKJBH_7	0	0	Protein Homology	CDS	8867	10738	.	0	pgaptmp_002192	extdb:pgaptmp_002192	dnaK	molecular chaperone DnaK	GO:0006457,GO:0005524,GO:0016887	ATP binding|0005524||IEA,ATP hydrolysis activity|0016887||IEA	protein folding|0006457||IEA	NA	ENA:NIOKKJBH
Ajens	gnl|ENA|NIOKKJBH_7	Prodigal:002006	CDS	10869	11594	.	+	0	NIOKKJBH_00541	grpE_2	Protein GrpE	NA	NA	ab initio prediction:Prodigal:002006,protein motif:HAMAP:MF_01151	gnl|ENA|NIOKKJBH	R3_16_12__contig_1735	fig|1122997.9.peg.543	CDS	R3_16_12__contig_1735_10869+726	10869	11594	Heat shock protein GrpE	PLF_1912215_00000386	PGF_03751823	NA	NA	ENA:NIOKKJBH_7	0	0	Protein Homology	CDS	10869	11594	.	0	pgaptmp_002193	extdb:pgaptmp_002193	NA	nucleotide exchange factor GrpE	GO:0006457,GO:0000774,GO:0042803,GO:0051087	adenyl-nucleotide exchange factor activity|0000774||IEA,protein homodimerization activity|0042803||IEA,protein-folding chaperone binding|0051087||IEA	protein folding|0006457||IEA	NA	ENA:NIOKKJBH
Ajens	gnl|ENA|NIOKKJBH_7	Prodigal:002006	CDS	11650	12807	.	+	0	NIOKKJBH_00542	dnaJ1_2	Chaperone protein DnaJ 1	NA	COG:COG0484	ab initio prediction:Prodigal:002006,similar to AA sequence:UniProtKB:P9WNV9	gnl|ENA|NIOKKJBH	R3_16_12__contig_1735	fig|1122997.9.peg.544	CDS	R3_16_12__contig_1735_11650+1158	11650	12807	Chaperone protein DnaJ	PLF_1912215_00000933	PGF_10301134	NA	NA	ENA:NIOKKJBH_7	0	0	Protein Homology	CDS	11650	12807	.	0	pgaptmp_002194	extdb:pgaptmp_002194	dnaJ	molecular chaperone DnaJ	GO:0006457,GO:0009408,GO:0005515,GO:0005524	protein binding|0005515||IEA,ATP binding|0005524||IEA	protein folding|0006457||IEA,response to heat|0009408||IEA	NA	ENA:NIOKKJBH
Ajens	gnl|ENA|NIOKKJBH_7	Prodigal:002006	CDS	12809	13267	.	+	0	NIOKKJBH_00543	NA	hypothetical protein	NA	NA	ab initio prediction:Prodigal:002006	gnl|ENA|NIOKKJBH	R3_16_12__contig_1735	fig|1122997.9.peg.545	CDS	R3_16_12__contig_1735_12809+459	12809	13267	HspR, transcriptional repressor of DnaK operon	PLF_1912215_00000397	PGF_00012430	NA	NA	ENA:NIOKKJBH_7	0	0	Protein Homology	CDS	12809	13267	.	0	pgaptmp_002195	extdb:pgaptmp_002195	NA	heat shock protein transcriptional repressor HspR	GO:0006355,GO:0003700	DNA-binding transcription factor activity|0003700||IEA	regulation of DNA-templated transcription|0006355||IEA	NA	ENA:NIOKKJBH
Ajens	gnl|ENA|NIOKKJBH_7	Prodigal:002006	CDS	14368	15105	.	+	0	NIOKKJBH_00545	alsD	Alpha-acetolactate decarboxylase	4.1.1.5	COG:COG3527	ab initio prediction:Prodigal:002006,similar to AA sequence:UniProtKB:Q04777	gnl|ENA|NIOKKJBH	R3_16_12__contig_1735	fig|1122997.9.peg.547	CDS	R3_16_12__contig_1735_14368+738	14368	15105	Alpha-acetolactate decarboxylase (EC 4.1.1.5)	PLF_1912215_00000207	PGF_00876160	NA	NA	ENA:NIOKKJBH_7	18	0	Protein Homology	CDS	14386	15105	.	0	pgaptmp_002197	extdb:pgaptmp_002197	budA	acetolactate decarboxylase	GO:0045151,GO:0047605	acetolactate decarboxylase activity|0047605||IEA	acetoin biosynthetic process|0045151||IEA	NA	ENA:NIOKKJBH
Ajens	gnl|ENA|NIOKKJBH_7	Prodigal:002006	CDS	15434	17014	.	-	0	NIOKKJBH_00546	aspT	Aspartate/alanine antiporter	NA	NA	ab initio prediction:Prodigal:002006,similar to AA sequence:UniProtKB:Q8L3K8	gnl|ENA|NIOKKJBH	R3_16_12__contig_1735	fig|1122997.9.peg.548	CDS	R3_16_12__contig_1735_17014-1581	15434	17014	YidE/YbjL duplication	PLF_1912215_00001125	PGF_01169357	NA	NA	ENA:NIOKKJBH_7	0	3	Protein Homology	CDS	15434	17011	.	0	pgaptmp_002198	extdb:pgaptmp_002198	NA	aspartate:alanine exchanger family transporter	NA	NA	NA	NA	ENA:NIOKKJBH
Ajens	gnl|ENA|NIOKKJBH_7	Prodigal:002006	CDS	18739	21192	.	-	0	NIOKKJBH_00548	NA	hypothetical protein	NA	NA	ab initio prediction:Prodigal:002006	gnl|ENA|NIOKKJBH	R3_16_12__contig_1735	fig|1122997.9.peg.550	CDS	R3_16_12__contig_1735_21192-2454	18739	21192	ABC transporter, fused permease protein	PLF_1912215_00003447	PGF_07552118	NA	NA	ENA:NIOKKJBH_7	0	0	Protein Homology	CDS	18739	21192	.	0	pgaptmp_002200	extdb:pgaptmp_002200	NA	ABC transporter permease	GO:0055085,GO:0042626,GO:0140359,GO:0016020	ATPase-coupled transmembrane transporter activity|0042626||IEA,ABC-type transporter activity|0140359||IEA	transmembrane transport|0055085||IEA	NA	ENA:NIOKKJBH
Ajens	gnl|ENA|NIOKKJBH_7	Prodigal:002006	CDS	22207	22716	.	-	0	NIOKKJBH_00550	NA	hypothetical protein	NA	NA	ab initio prediction:Prodigal:002006	gnl|ENA|NIOKKJBH	R3_16_12__contig_1735	fig|1122997.9.peg.552	CDS	R3_16_12__contig_1735_22716-510	22207	22716	hypothetical protein	PLF_1912215_00001569	PGF_07596696	NA	NA	ENA:NIOKKJBH_7	0	0	Protein Homology	CDS	22207	22716	.	0	pgaptmp_002202	extdb:pgaptmp_002202	NA	VanZ family protein	GO:0046677,GO:0071555,GO:0005576	NA	response to antibiotic|0046677||IEA,cell wall organization|0071555||IEA	NA	ENA:NIOKKJBH
Ajens	gnl|ENA|NIOKKJBH_7	Prodigal:002006	CDS	22713	23390	.	-	0	NIOKKJBH_00551	liaR_1	Transcriptional regulatory protein LiaR	NA	COG:COG2197	ab initio prediction:Prodigal:002006,similar to AA sequence:UniProtKB:O32197	gnl|ENA|NIOKKJBH	R3_16_12__contig_1735	fig|1122997.9.peg.553	CDS	R3_16_12__contig_1735_23390-678	22713	23390	Two-component transcriptional response regulator, NarL/FixJ family	PLF_1912215_00000122	PGF_07248091	NA	NA	ENA:NIOKKJBH_7	0	0	Protein Homology	CDS	22713	23390	.	0	pgaptmp_002203	extdb:pgaptmp_002203	NA	response regulator	GO:0000160	NA	phosphorelay signal transduction system|0000160||IEA	NA	ENA:NIOKKJBH
Ajens	gnl|ENA|NIOKKJBH_7	Prodigal:002006	CDS	23387	24661	.	-	0	NIOKKJBH_00552	desK	Sensor histidine kinase DesK	2.7.13.3	COG:COG4585	ab initio prediction:Prodigal:002006,similar to AA sequence:UniProtKB:O34757	gnl|ENA|NIOKKJBH	R3_16_12__contig_1735	fig|1122997.9.peg.554	CDS	R3_16_12__contig_1735_24661-1275	23387	24661	Two-component system sensor histidine kinase	PLF_1912215_00001395	PGF_02620852	NA	NA	ENA:NIOKKJBH_7	0	0	Protein Homology	CDS	23387	24661	.	0	pgaptmp_002204	extdb:pgaptmp_002204	NA	sensor histidine kinase	GO:0007165,GO:0000155,GO:0004673,GO:0005524	phosphorelay sensor kinase activity|0000155||IEA,protein histidine kinase activity|0004673||IEA,ATP binding|0005524||IEA	signal transduction|0007165||IEA	NA	ENA:NIOKKJBH
Ajens	gnl|ENA|NIOKKJBH_7	Prodigal:002006	CDS	24963	25409	.	+	0	NIOKKJBH_00553	rutF	FMN reductase (NADH) RutF	1.5.1.42	NA	ab initio prediction:Prodigal:002006,protein motif:HAMAP:MF_00833	gnl|ENA|NIOKKJBH	R3_16_12__contig_1735	fig|1122997.9.peg.555	CDS	R3_16_12__contig_1735_24915+495	24915	25409	hypothetical protein	PLF_1912215_00001611	PGF_00769922	NA	NA	ENA:NIOKKJBH_7	48	0	Protein Homology	CDS	24915	25409	.	0	pgaptmp_002205	extdb:pgaptmp_002205	NA	flavin reductase family protein	GO:0010181,GO:0016491	FMN binding|0010181||IEA,oxidoreductase activity|0016491||IEA	NA	NA	ENA:NIOKKJBH
Ajens	gnl|ENA|NIOKKJBH_7	Prodigal:002006	CDS	25610	26515	.	+	0	NIOKKJBH_00554	fda_1	Fructose-bisphosphate aldolase class 1	4.1.2.13	COG:COG3588	ab initio prediction:Prodigal:002006,similar to AA sequence:UniProtKB:P60053	gnl|ENA|NIOKKJBH	R3_16_12__contig_1735	fig|1122997.9.peg.556	CDS	R3_16_12__contig_1735_25610+906	25610	26515	Fructose-bisphosphate aldolase class I (EC 4.1.2.13)	PLF_1912215_00000092	PGF_00006392	NA	NA	ENA:NIOKKJBH_7	0	0	Protein Homology	CDS	25610	26515	.	0	pgaptmp_002206	extdb:pgaptmp_002206	NA	fructose bisphosphate aldolase	GO:0006096,GO:0004332	fructose-bisphosphate aldolase activity|0004332||IEA	glycolytic process|0006096||IEA	NA	ENA:NIOKKJBH
Ajens	gnl|ENA|NIOKKJBH_7	Prodigal:002006	CDS	26663	27430	.	+	0	NIOKKJBH_00556	NA	hypothetical protein	NA	NA	ab initio prediction:Prodigal:002006	gnl|ENA|NIOKKJBH	R3_16_12__contig_1735	fig|1122997.9.peg.557	CDS	R3_16_12__contig_1735_26663+768	26663	27430	hypothetical protein	PLF_1912215_00000733	PGF_08225224	NA	NA	ENA:NIOKKJBH_7	0	0	Protein Homology	CDS	26663	27430	.	0	pgaptmp_002207	extdb:pgaptmp_002207	NA	HAD-IIB family hydrolase	GO:0008152,GO:0016787	hydrolase activity|0016787||IEA	metabolic process|0008152||IEA	NA	ENA:NIOKKJBH
Ajens	gnl|ENA|NIOKKJBH_7	Prodigal:002006	CDS	27570	28487	.	+	0	NIOKKJBH_00557	ugpA	sn-glycerol-3-phosphate transport system permease protein UgpA	NA	COG:COG1175	ab initio prediction:Prodigal:002006,similar to AA sequence:UniProtKB:P10905	gnl|ENA|NIOKKJBH	R3_16_12__contig_1735	fig|1122997.9.peg.558	CDS	R3_16_12__contig_1735_27570+918	27570	28487	Glycerol-3-phosphate ABC transporter, permease protein UgpA (TC 3.A.1.1.3)	PLF_1912215_00000377	PGF_02903501	NA	NA	ENA:NIOKKJBH_7	0	0	Protein Homology	CDS	27570	28487	.	0	pgaptmp_002208	extdb:pgaptmp_002208	NA	carbohydrate ABC transporter permease	GO:0008643,GO:0055085,GO:0042626,GO:0140359	ATPase-coupled transmembrane transporter activity|0042626||IEA,ABC-type transporter activity|0140359||IEA	carbohydrate transport|0008643||IEA,transmembrane transport|0055085||IEA	NA	ENA:NIOKKJBH
Ajens	gnl|ENA|NIOKKJBH_7	Prodigal:002006	CDS	28484	29410	.	+	0	NIOKKJBH_00558	araQ_1	L-arabinose transport system permease protein AraQ	NA	COG:COG0395	ab initio prediction:Prodigal:002006,similar to AA sequence:UniProtKB:P94530	gnl|ENA|NIOKKJBH	R3_16_12__contig_1735	fig|1122997.9.peg.559	CDS	R3_16_12__contig_1735_28484+927	28484	29410	SN-glycerol-3-phosphate transport system permease protein UgpE (TC 3.A.1.1.3)	PLF_1912215_00001332	PGF_12934436	NA	NA	ENA:NIOKKJBH_7	0	0	Protein Homology	CDS	28484	29410	.	0	pgaptmp_002209	extdb:pgaptmp_002209	NA	carbohydrate ABC transporter permease	GO:0008643,GO:0055085	NA	carbohydrate transport|0008643||IEA,transmembrane transport|0055085||IEA	NA	ENA:NIOKKJBH
Ajens	gnl|ENA|NIOKKJBH_7	Prodigal:002006	CDS	29443	30825	.	+	0	NIOKKJBH_00559	NA	hypothetical protein	NA	NA	ab initio prediction:Prodigal:002006	gnl|ENA|NIOKKJBH	R3_16_12__contig_1735	fig|1122997.9.peg.560	CDS	R3_16_12__contig_1735_29443+1383	29443	30825	Glycerol-3-phosphate ABC transporter, substrate-binding protein UgpB	PLF_1912215_00000378	PGF_07282910	NA	NA	ENA:NIOKKJBH_7	0	0	Protein Homology	CDS	29443	30825	.	0	pgaptmp_002210	extdb:pgaptmp_002210	NA	ABC transporter substrate-binding protein	NA	NA	NA	NA	ENA:NIOKKJBH
Ajens	gnl|ENA|NIOKKJBH_7	Prodigal:002006	CDS	30962	33559	.	+	0	NIOKKJBH_00560	clpB_2	Chaperone protein ClpB	NA	COG:COG0542	ab initio prediction:Prodigal:002006,similar to AA sequence:UniProtKB:Q7WSY8	gnl|ENA|NIOKKJBH	R3_16_12__contig_1735	fig|1122997.9.peg.561	CDS	R3_16_12__contig_1735_30962+2598	30962	33559	Chaperone protein ClpB (ATP-dependent unfoldase)	PLF_1912215_00000082	PGF_00529632	NA	NA	ENA:NIOKKJBH_7	0	0	Protein Homology	CDS	30962	33559	.	0	pgaptmp_002211	extdb:pgaptmp_002211	clpB	ATP-dependent chaperone ClpB	GO:0009408,GO:0042026,GO:0005737	NA	response to heat|0009408||IEA,protein refolding|0042026||IEA	NA	ENA:NIOKKJBH
Ajens	gnl|ENA|NIOKKJBH_7	Prodigal:002006	CDS	33754	34464	.	-	0	NIOKKJBH_00561	kdpE	Transcriptional regulatory protein KdpE	NA	COG:COG0745	ab initio prediction:Prodigal:002006,similar to AA sequence:UniProtKB:P9WGN1	gnl|ENA|NIOKKJBH	R3_16_12__contig_1735	fig|1122997.9.peg.562	CDS	R3_16_12__contig_1735_34464-711	33754	34464	DNA-binding response regulator KdpE	PLF_1912215_00002190	PGF_10469496	NA	NA	ENA:NIOKKJBH_7	0	0	Protein Homology	CDS	33754	34464	.	0	pgaptmp_002212	extdb:pgaptmp_002212	NA	response regulator	GO:0000160	NA	phosphorelay signal transduction system|0000160||IEA	NA	ENA:NIOKKJBH
Ajens	gnl|ENA|NIOKKJBH_7	Prodigal:002006	CDS	38654	39337	.	+	0	NIOKKJBH_00564	NA	hypothetical protein	NA	NA	ab initio prediction:Prodigal:002006	gnl|ENA|NIOKKJBH	R3_16_12__contig_1735	fig|1122997.9.peg.565	CDS	R3_16_12__contig_1735_38654+684	38654	39337	hypothetical protein	NA	NA	NA	NA	ENA:NIOKKJBH_7	0	0	Protein Homology	CDS	38654	39337	.	0	pgaptmp_002215	extdb:pgaptmp_002215	NA	DUF4118 domain-containing protein	NA	NA	NA	NA	ENA:NIOKKJBH
Ajens	gnl|ENA|NIOKKJBH_7	Prodigal:002006	CDS	40232	40618	.	-	0	NIOKKJBH_00566	NA	hypothetical protein	NA	NA	ab initio prediction:Prodigal:002006,similar to AA sequence:UniProtKB:P37052	gnl|ENA|NIOKKJBH	R3_16_12__contig_1735	fig|1122997.9.peg.567	CDS	R3_16_12__contig_1735_40618-387	40232	40618	SEC-C motif domain protein	PLF_1912215_00004245	PGF_00049697	NA	NA	ENA:NIOKKJBH_7	0	0	Protein Homology	CDS	40232	40618	.	0	pgaptmp_002217	extdb:pgaptmp_002217	NA	YchJ family protein	NA	NA	NA	NA	ENA:NIOKKJBH
Ajens	gnl|ENA|NIOKKJBH_7	Prodigal:002006	CDS	40721	42151	.	-	0	NIOKKJBH_00567	gadA	Glutamate decarboxylase	4.1.1.15	COG:COG0076	ab initio prediction:Prodigal:002006,similar to AA sequence:UniProtKB:Q5E5Y7	gnl|ENA|NIOKKJBH	R3_16_12__contig_1735	fig|1122997.9.peg.568	CDS	R3_16_12__contig_1735_42151-1431	40721	42151	Glutamate decarboxylase (EC 4.1.1.15)	PLF_1912215_00000095	PGF_00008094	NA	NA	ENA:NIOKKJBH_7	0	0	Protein Homology	CDS	40721	42151	.	0	pgaptmp_002218	extdb:pgaptmp_002218	NA	glutamate decarboxylase	GO:0006540,GO:0004351,GO:0030170	glutamate decarboxylase activity|0004351||IEA,pyridoxal phosphate binding|0030170||IEA	gamma-aminobutyrate shunt|0006540||IEA	NA	ENA:NIOKKJBH
Ajens	gnl|ENA|NIOKKJBH_7	Prodigal:002006	CDS	42358	45558	.	-	0	NIOKKJBH_00568	NA	hypothetical protein	NA	NA	ab initio prediction:Prodigal:002006	gnl|ENA|NIOKKJBH	R3_16_12__contig_1735	fig|1122997.9.peg.570	CDS	R3_16_12__contig_1735_45558-3201	42358	45558	Type I restriction-modification system, restriction subunit R (EC 3.1.21.3)	PLF_1912215_00001402	PGF_00414310	NA	NA	ENA:NIOKKJBH_7	0	24	Protein Homology	CDS	42358	45534	.	0	pgaptmp_002219	extdb:pgaptmp_002219	NA	type I restriction endonuclease subunit R	GO:0009307,GO:0003677,GO:0004386,GO:0005524,GO:0009035,GO:0016887	DNA binding|0003677||IEA,helicase activity|0004386||IEA,ATP binding|0005524||IEA,type I site-specific deoxyribonuclease activity|0009035||IEA,ATP hydrolysis activity|0016887||IEA	DNA restriction-modification system|0009307||IEA	NA	ENA:NIOKKJBH
Ajens	gnl|ENA|NIOKKJBH_7	Prodigal:002006	CDS	46739	48373	.	-	0	NIOKKJBH_00570	NA	hypothetical protein	NA	NA	ab initio prediction:Prodigal:002006	gnl|ENA|NIOKKJBH	R3_16_12__contig_1735	fig|1122997.9.peg.572	CDS	R3_16_12__contig_1735_48373-1635	46739	48373	Type I restriction-modification system, DNA-methyltransferase subunit M (EC 2.1.1.72)	PLF_1912215_00000043	PGF_03084064	NA	NA	ENA:NIOKKJBH_7	0	0	Protein Homology	CDS	46739	48373	.	0	pgaptmp_002221	extdb:pgaptmp_002221	NA	type I restriction-modification system subunit M	NA	NA	NA	NA	ENA:NIOKKJBH
Ajens	gnl|ENA|NIOKKJBH_7	Prodigal:002006	CDS	48373	50418	.	-	0	NIOKKJBH_00571	NA	hypothetical protein	NA	NA	ab initio prediction:Prodigal:002006	gnl|ENA|NIOKKJBH	R3_16_12__contig_1735	fig|1122997.9.peg.573	CDS	R3_16_12__contig_1735_50418-2046	48373	50418	hypothetical protein	PLF_1912215_00003564	PGF_08225224	NA	NA	ENA:NIOKKJBH_7	0	0	GeneMarkS-2+	CDS	48373	50418	.	0	pgaptmp_002222	extdb:pgaptmp_002222	NA	hypothetical protein	NA	NA	NA	NA	ENA:NIOKKJBH
Ajens	gnl|ENA|NIOKKJBH_7	Prodigal:002006	CDS	50613	51368	.	+	0	NIOKKJBH_00572	NA	hypothetical protein	NA	NA	ab initio prediction:Prodigal:002006	gnl|ENA|NIOKKJBH	R3_16_12__contig_1735	fig|1122997.9.peg.574	CDS	R3_16_12__contig_1735_50613+756	50613	51368	hypothetical protein	PLF_1912215_00000034	PGF_07588427	NA	NA	ENA:NIOKKJBH_7	0	0	Protein Homology	CDS	50613	51368	.	0	pgaptmp_002223	extdb:pgaptmp_002223	NA	DUF4352 domain-containing protein	NA	NA	NA	NA	ENA:NIOKKJBH
Ajens	gnl|ENA|NIOKKJBH_7	Prodigal:002006	CDS	52656	54020	.	+	0	NIOKKJBH_00574	opuAA	Glycine betaine transport ATP-binding protein OpuAA	7.6.2.9	COG:COG4175	ab initio prediction:Prodigal:002006,similar to AA sequence:UniProtKB:P46920	gnl|ENA|NIOKKJBH	R3_16_12__contig_1735	fig|1122997.9.peg.577	CDS	R3_16_12__contig_1735_52656+1365	52656	54020	Glycine betaine ABC transport system, ATP-binding protein OpuAA (EC 3.6.3.32)	PLF_1912215_00001076	PGF_03985749	NA	NA	ENA:NIOKKJBH_7	0	0	Protein Homology	CDS	52656	54020	.	0	pgaptmp_002225	extdb:pgaptmp_002225	NA	quaternary amine ABC transporter ATP-binding protein	GO:0015697,GO:0005524,GO:0016887,GO:0042626,GO:0140359	ATP binding|0005524||IEA,ATP hydrolysis activity|0016887||IEA,ATPase-coupled transmembrane transporter activity|0042626||IEA,ABC-type transporter activity|0140359||IEA	quaternary ammonium group transport|0015697||IEA	NA	ENA:NIOKKJBH
Ajens	gnl|ENA|NIOKKJBH_7	Prodigal:002006	CDS	54020	54886	.	+	0	NIOKKJBH_00575	opuAB	Glycine betaine transport system permease protein OpuAB	NA	COG:COG4176	ab initio prediction:Prodigal:002006,similar to AA sequence:UniProtKB:P46921	gnl|ENA|NIOKKJBH	R3_16_12__contig_1735	fig|1122997.9.peg.578	CDS	R3_16_12__contig_1735_54020+867	54020	54886	Glycine betaine ABC transport system, permease protein OpuAB	PLF_1912215_00001077	PGF_05682204	NA	NA	ENA:NIOKKJBH_7	0	0	Protein Homology	CDS	54020	54886	.	0	pgaptmp_002226	extdb:pgaptmp_002226	NA	ABC transporter permease	GO:0042626,GO:0140359,GO:0016020,GO:0043190	ATPase-coupled transmembrane transporter activity|0042626||IEA,ABC-type transporter activity|0140359||IEA	NA	NA	ENA:NIOKKJBH
Ajens	gnl|ENA|NIOKKJBH_7	Prodigal:002006	CDS	54931	55950	.	+	0	NIOKKJBH_00576	NA	hypothetical protein	NA	NA	ab initio prediction:Prodigal:002006	gnl|ENA|NIOKKJBH	R3_16_12__contig_1735	fig|1122997.9.peg.579	CDS	R3_16_12__contig_1735_54931+1020	54931	55950	Glycine betaine ABC transport system, glycine betaine-binding protein OpuAC	PLF_1912215_00000037	PGF_05767753	NA	NA	ENA:NIOKKJBH_7	0	0	Protein Homology	CDS	54931	55950	.	0	pgaptmp_002227	extdb:pgaptmp_002227	NA	glycine betaine ABC transporter substrate-binding protein	GO:0140359,GO:0055052	ABC-type transporter activity|0140359||IEA	NA	NA	ENA:NIOKKJBH
Ajens	gnl|ENA|NIOKKJBH_7	Prodigal:002006	CDS	56049	56912	.	+	0	NIOKKJBH_00577	NA	hypothetical protein	NA	NA	ab initio prediction:Prodigal:002006	gnl|ENA|NIOKKJBH	R3_16_12__contig_1735	fig|1122997.9.peg.580	CDS	R3_16_12__contig_1735_56049+864	56049	56912	putative spermidine synthase	PLF_1912215_00001660	PGF_00410947	NA	NA	ENA:NIOKKJBH_7	0	0	Protein Homology	CDS	56049	56912	.	0	pgaptmp_002228	extdb:pgaptmp_002228	NA	spermidine synthase	GO:0004766,GO:1904047	spermidine synthase activity|0004766||IEA,S-adenosyl-L-methionine binding|1904047||IEA	NA	NA	ENA:NIOKKJBH
Ajens	gnl|ENA|NIOKKJBH_7	Prodigal:002006	CDS	57287	57694	.	+	0	NIOKKJBH_00578	NA	hypothetical protein	NA	NA	ab initio prediction:Prodigal:002006	gnl|ENA|NIOKKJBH	R3_16_12__contig_1735	fig|1122997.9.peg.581	CDS	R3_16_12__contig_1735_57287+408	57287	57694	hypothetical protein	PLF_1912215_00001960	PGF_01087904	NA	NA	ENA:NIOKKJBH_7	15	0	GeneMarkS-2+	CDS	57272	57694	.	0	pgaptmp_002229	extdb:pgaptmp_002229	NA	hypothetical protein	NA	NA	NA	NA	ENA:NIOKKJBH
Ajens	gnl|ENA|NIOKKJBH_7	Prodigal:002006	CDS	57691	58392	.	+	0	NIOKKJBH_00579	srtE1	Sortase SrtE1	3.4.22.70	COG:COG3764	ab initio prediction:Prodigal:002006,similar to AA sequence:UniProtKB:Q9XA14	gnl|ENA|NIOKKJBH	R3_16_12__contig_1735	fig|1122997.9.peg.582	CDS	R3_16_12__contig_1735_57691+702	57691	58392	Membrane protein	PLF_1912215_00001165	PGF_10340364	NA	NA	ENA:NIOKKJBH_7	0	0	Protein Homology	CDS	57691	58392	.	0	pgaptmp_002230	extdb:pgaptmp_002230	NA	sortase domain-containing protein	NA	NA	NA	NA	ENA:NIOKKJBH
Ajens	gnl|ENA|NIOKKJBH_7	Prodigal:002006	CDS	58544	59323	.	+	0	NIOKKJBH_00580	NA	hypothetical protein	NA	NA	ab initio prediction:Prodigal:002006	gnl|ENA|NIOKKJBH	R3_16_12__contig_1735	fig|1122997.9.peg.583	CDS	R3_16_12__contig_1735_58544+780	58544	59323	lemA family protein	PLF_1912215_00001638	PGF_12708271	NA	NA	ENA:NIOKKJBH_7	0	0	Protein Homology	CDS	58544	59323	.	0	pgaptmp_002231	extdb:pgaptmp_002231	NA	LemA family protein	GO:0005886	NA	NA	NA	ENA:NIOKKJBH
Ajens	gnl|ENA|NIOKKJBH_7	Prodigal:002006	CDS	59336	60055	.	-	0	NIOKKJBH_00581	dedA	Protein DedA	NA	COG:COG0586	ab initio prediction:Prodigal:002006,similar to AA sequence:UniProtKB:P0ABP6	gnl|ENA|NIOKKJBH	R3_16_12__contig_1735	fig|1122997.9.peg.584	CDS	R3_16_12__contig_1735_60055-720	59336	60055	DedA protein	PLF_1912215_00000298	PGF_08055739	NA	NA	ENA:NIOKKJBH_7	0	0	Protein Homology	CDS	59336	60055	.	0	pgaptmp_002232	extdb:pgaptmp_002232	NA	VTT domain-containing protein	NA	NA	NA	NA	ENA:NIOKKJBH
Ajens	gnl|ENA|NIOKKJBH_7	Prodigal:002006	CDS	60879	61514	.	+	0	NIOKKJBH_00583	NA	hypothetical protein	NA	NA	ab initio prediction:Prodigal:002006	gnl|ENA|NIOKKJBH	R3_16_12__contig_1735	fig|1122997.9.peg.586	CDS	R3_16_12__contig_1735_60879+636	60879	61514	hypothetical protein	PLF_1912215_00001474	PGF_08225224	NA	NA	ENA:NIOKKJBH_7	0	0	GeneMarkS-2+	CDS	60879	61514	.	0	pgaptmp_002234	extdb:pgaptmp_002234	NA	hypothetical protein	NA	NA	NA	NA	ENA:NIOKKJBH
Ajens	gnl|ENA|NIOKKJBH_7	Prodigal:002006	CDS	61627	62652	.	+	0	NIOKKJBH_00584	fba	Fructose-bisphosphate aldolase	4.1.2.13	NA	ab initio prediction:Prodigal:002006,similar to AA sequence:UniProtKB:Q9ZEM7	gnl|ENA|NIOKKJBH	R3_16_12__contig_1735	fig|1122997.9.peg.587	CDS	R3_16_12__contig_1735_61627+1026	61627	62652	Fructose-bisphosphate aldolase class II (EC 4.1.2.13)	PLF_1912215_00000347	PGF_10143857	NA	NA	ENA:NIOKKJBH_7	0	0	Protein Homology	CDS	61627	62652	.	0	pgaptmp_002235	extdb:pgaptmp_002235	fbaA	class II fructose-bisphosphate aldolase	GO:0005975,GO:0006096,GO:0004332,GO:0008270	fructose-bisphosphate aldolase activity|0004332||IEA,zinc ion binding|0008270||IEA	carbohydrate metabolic process|0005975||IEA,glycolytic process|0006096||IEA	NA	ENA:NIOKKJBH
Ajens	gnl|ENA|NIOKKJBH_7	Prodigal:002006	CDS	62691	63545	.	+	0	NIOKKJBH_00585	NA	hypothetical protein	NA	NA	ab initio prediction:Prodigal:002006	gnl|ENA|NIOKKJBH	R3_16_12__contig_1735	fig|1122997.9.peg.588	CDS	R3_16_12__contig_1735_62691+855	62691	63545	Uncharacterized membrane protein YoaT	PLF_1912215_00004338	PGF_02166472	NA	NA	ENA:NIOKKJBH_7	0	0	Protein Homology	CDS	62691	63545	.	0	pgaptmp_002236	extdb:pgaptmp_002236	NA	DUF817 domain-containing protein	NA	NA	NA	NA	ENA:NIOKKJBH
Ajens	gnl|ENA|NIOKKJBH_7	Prodigal:002006	CDS	63615	65108	.	+	0	NIOKKJBH_00586	NA	Methylmalonyl-CoA carboxyltransferase 5S subunit	2.1.3.1	COG:COG5016	ab initio prediction:Prodigal:002006,similar to AA sequence:UniProtKB:Q70AC7	gnl|ENA|NIOKKJBH	R3_16_12__contig_1735	fig|1122997.9.peg.589	CDS	R3_16_12__contig_1735_63615+1494	63615	65108	Methylmalonyl-CoA:Pyruvate transcarboxylase 5S subunit (EC 2.1.3.1)	PLF_1912215_00001173	PGF_00021025	NA	NA	ENA:NIOKKJBH_7	0	0	Protein Homology	CDS	63615	65108	.	0	pgaptmp_002237	extdb:pgaptmp_002237	NA	methylmalonyl-CoA carboxytransferase subunit 5S	NA	NA	NA	NA	ENA:NIOKKJBH
Ajens	gnl|ENA|NIOKKJBH_7	Prodigal:002006	CDS	65124	66698	.	+	0	NIOKKJBH_00587	NA	Methylmalonyl-CoA carboxyltransferase 12S subunit	2.1.3.1	COG:COG4799	ab initio prediction:Prodigal:002006,similar to AA sequence:UniProtKB:Q8GBW6	gnl|ENA|NIOKKJBH	R3_16_12__contig_1735	fig|1122997.9.peg.590	CDS	R3_16_12__contig_1735_65124+1575	65124	66698	Methylmalonyl-CoA:Pyruvate transcarboxylase 12S subunit (EC 2.1.3.1)	PLF_1912215_00001172	PGF_01768074	NA	NA	ENA:NIOKKJBH_7	0	0	Protein Homology	CDS	65124	66698	.	0	pgaptmp_002238	extdb:pgaptmp_002238	NA	acyl-CoA carboxylase subunit beta	GO:0006633,GO:0003989,GO:0016874,GO:0009317	acetyl-CoA carboxylase activity|0003989||IEA,ligase activity|0016874||IEA	fatty acid biosynthetic process|0006633||IEA	NA	ENA:NIOKKJBH
Ajens	gnl|ENA|NIOKKJBH_7	Prodigal:002006	CDS	66711	66956	.	+	0	NIOKKJBH_00588	NA	Methylmalonyl-CoA carboxyltransferase 12S subunit	2.1.3.1	COG:COG4799	ab initio prediction:Prodigal:002006,similar to AA sequence:UniProtKB:Q8GBW6	gnl|ENA|NIOKKJBH	R3_16_12__contig_1735	fig|1122997.9.peg.591	CDS	R3_16_12__contig_1735_66711+246	66711	66956	hypothetical protein	PLF_1912215_00001679	PGF_00934898	NA	NA	ENA:NIOKKJBH_7	0	0	Protein Homology	CDS	66711	66956	.	0	pgaptmp_002239	extdb:pgaptmp_002239	NA	hypothetical protein	NA	NA	NA	NA	ENA:NIOKKJBH
Ajens	gnl|ENA|NIOKKJBH_7	Prodigal:002006	CDS	66973	67341	.	+	0	NIOKKJBH_00589	NA	Methylmalonyl-CoA carboxyltransferase 1.3S subunit	2.1.3.1	COG:COG0511	ab initio prediction:Prodigal:002006,similar to AA sequence:UniProtKB:P02904	gnl|ENA|NIOKKJBH	R3_16_12__contig_1735	fig|1122997.9.peg.592	CDS	R3_16_12__contig_1735_66973+369	66973	67341	Biotin carboxyl carrier protein of methylmalonyl-CoA:Pyruvate transcarboxylase	PLF_1912215_00000904	PGF_00404173	NA	NA	ENA:NIOKKJBH_7	0	0	Protein Homology	CDS	66973	67341	.	0	pgaptmp_002240	extdb:pgaptmp_002240	NA	biotin/lipoyl-containing protein	NA	NA	NA	NA	ENA:NIOKKJBH
Ajens	gnl|ENA|NIOKKJBH_7	Prodigal:002006	CDS	67986	68723	.	-	0	NIOKKJBH_00590	NA	putative oxidoreductase	1.-.-.-	COG:COG4221	ab initio prediction:Prodigal:002006,similar to AA sequence:UniProtKB:P9WGR5	gnl|ENA|NIOKKJBH	R3_16_12__contig_1735	fig|1122997.9.peg.593	CDS	R3_16_12__contig_1735_68723-738	67986	68723	YdfG-like protein	PLF_1912215_00006633	PGF_05344975	NA	NA	ENA:NIOKKJBH_7	0	0	Protein Homology	CDS	67986	68723	.	0	pgaptmp_002241	extdb:pgaptmp_002241	NA	SDR family oxidoreductase	GO:0016491	oxidoreductase activity|0016491||IEA	NA	NA	ENA:NIOKKJBH
Ajens	gnl|ENA|NIOKKJBH_7	Prodigal:002006	CDS	68910	70583	.	-	0	NIOKKJBH_00591	ptsI	Phosphoenolpyruvate-protein phosphotransferase	2.7.3.9	COG:COG1080	ab initio prediction:Prodigal:002006,similar to AA sequence:UniProtKB:P23533	gnl|ENA|NIOKKJBH	R3_16_12__contig_1735	fig|1122997.9.peg.594	CDS	R3_16_12__contig_1735_70583-1674	68910	70583	Phosphoenolpyruvate-protein phosphotransferase of PTS system (EC 2.7.3.9)	PLF_1912215_00000538	PGF_00033423	NA	NA	ENA:NIOKKJBH_7	0	0	Protein Homology	CDS	68910	70583	.	0	pgaptmp_002242	extdb:pgaptmp_002242	ptsP	phosphoenolpyruvate--protein phosphotransferase	GO:0009401,GO:0008965	phosphoenolpyruvate-protein phosphotransferase activity|0008965||IEA	phosphoenolpyruvate-dependent sugar phosphotransferase system|0009401||IEA	NA	ENA:NIOKKJBH
Ajens	gnl|ENA|NIOKKJBH_7	Prodigal:002006	CDS	70589	70855	.	-	0	NIOKKJBH_00592	ptsH_1	Phosphocarrier protein HPr	NA	NA	ab initio prediction:Prodigal:002006,similar to AA sequence:UniProtKB:O50515	gnl|ENA|NIOKKJBH	R3_16_12__contig_1735	fig|1122997.9.peg.595	CDS	R3_16_12__contig_1735_70855-267	70589	70855	Phosphotransferase system, phosphocarrier protein HPr	PLF_1912215_00001249	PGF_08051111	NA	NA	ENA:NIOKKJBH_7	0	0	Protein Homology	CDS	70589	70855	.	0	pgaptmp_002243	extdb:pgaptmp_002243	NA	HPr family phosphocarrier protein	GO:0008982	protein-N(PI)-phosphohistidine-sugar phosphotransferase activity|0008982||IEA	NA	NA	ENA:NIOKKJBH
Ajens	gnl|ENA|NIOKKJBH_7	Prodigal:002006	CDS	71134	71886	.	+	0	NIOKKJBH_00593	gpmA_1	2%2C3-bisphosphoglycerate-dependent phosphoglycerate mutase	5.4.2.11	COG:COG0588	ab initio prediction:Prodigal:002006,similar to AA sequence:UniProtKB:P33158	gnl|ENA|NIOKKJBH	R3_16_12__contig_1735	fig|1122997.9.peg.596	CDS	R3_16_12__contig_1735_71134+753	71134	71886	Phosphoglycerate mutase (EC 5.4.2.11)	PLF_1912215_00000542	PGF_02703381	NA	NA	ENA:NIOKKJBH_7	0	0	Protein Homology	CDS	71134	71886	.	0	pgaptmp_002244	extdb:pgaptmp_002244	NA	phosphoglyceromutase	GO:0006096,GO:0004619	phosphoglycerate mutase activity|0004619||IEA	glycolytic process|0006096||IEA	NA	ENA:NIOKKJBH
Ajens	gnl|ENA|NIOKKJBH_7	Prodigal:002006	CDS	72003	72671	.	-	0	NIOKKJBH_00594	phoU2	Phosphate-specific transport system accessory protein PhoU	NA	COG:COG0704	ab initio prediction:Prodigal:002006,similar to AA sequence:UniProtKB:P9WI95	gnl|ENA|NIOKKJBH	R3_16_12__contig_1735	fig|1122997.9.peg.597	CDS	R3_16_12__contig_1735_72671-669	72003	72671	Phosphate transport system regulatory protein PhoU	PLF_1912215_00001237	PGF_00984073	NA	NA	ENA:NIOKKJBH_7	0	0	Protein Homology	CDS	72003	72671	.	0	pgaptmp_002245	extdb:pgaptmp_002245	phoU	phosphate signaling complex protein PhoU	GO:0006817,GO:0030643,GO:0045936	NA	phosphate ion transport|0006817||IEA,intracellular phosphate ion homeostasis|0030643||IEA,negative regulation of phosphate metabolic process|0045936||IEA	NA	ENA:NIOKKJBH
Ajens	gnl|ENA|NIOKKJBH_7	Prodigal:002006	CDS	72840	74009	.	+	0	NIOKKJBH_00595	senX3	Signal-transduction histidine kinase senX3	2.7.13.3	NA	ab initio prediction:Prodigal:002006,similar to AA sequence:UniProtKB:A0QR01	gnl|ENA|NIOKKJBH	R3_16_12__contig_1735	fig|1122997.9.peg.598	CDS	R3_16_12__contig_1735_72840+1170	72840	74009	Phosphate regulon sensor protein PhoR (SphS) (EC 2.7.13.3)	PLF_1912215_00001236	PGF_10125211	NA	NA	ENA:NIOKKJBH_7	3	0	Protein Homology	CDS	72843	74009	.	0	pgaptmp_002246	extdb:pgaptmp_002246	NA	sensor histidine kinase	GO:0007165,GO:0000155,GO:0004673,GO:0005524	phosphorelay sensor kinase activity|0000155||IEA,protein histidine kinase activity|0004673||IEA,ATP binding|0005524||IEA	signal transduction|0007165||IEA	NA	ENA:NIOKKJBH
Ajens	gnl|ENA|NIOKKJBH_7	Prodigal:002006	CDS	74006	74680	.	+	0	NIOKKJBH_00596	regX3	Sensory transduction protein regX3	NA	COG:COG0745	ab initio prediction:Prodigal:002006,similar to AA sequence:UniProtKB:P9WGL9	gnl|ENA|NIOKKJBH	R3_16_12__contig_1735	fig|1122997.9.peg.599	CDS	R3_16_12__contig_1735_74006+675	74006	74680	Phosphate regulon transcriptional regulatory protein PhoB (SphR)	PLF_1912215_00000527	PGF_09160328	NA	NA	ENA:NIOKKJBH_7	0	0	Protein Homology	CDS	74006	74680	.	0	pgaptmp_002247	extdb:pgaptmp_002247	NA	response regulator	GO:0000160	NA	phosphorelay signal transduction system|0000160||IEA	NA	ENA:NIOKKJBH
Ajens	gnl|ENA|NIOKKJBH_7	Prodigal:002006	CDS	75622	76107	.	+	0	NIOKKJBH_00598	carD	RNA polymerase-binding transcription factor CarD	NA	COG:COG1329	ab initio prediction:Prodigal:002006,similar to AA sequence:UniProtKB:A0R561	gnl|ENA|NIOKKJBH	R3_16_12__contig_1735	fig|1122997.9.peg.601	CDS	R3_16_12__contig_1735_75622+486	75622	76107	CarD-like transcriptional regulator	PLF_1912215_00000235	PGF_03072132	NA	NA	ENA:NIOKKJBH_7	0	0	Protein Homology	CDS	75622	76107	.	0	pgaptmp_002249	extdb:pgaptmp_002249	NA	CarD family transcriptional regulator	GO:0009303,GO:0140110	transcription regulator activity|0140110||IEA	rRNA transcription|0009303||IEA	NA	ENA:NIOKKJBH
Ajens	gnl|ENA|NIOKKJBH_7	Prodigal:002006	CDS	76231	76698	.	-	0	NIOKKJBH_00599	gatA_2	PTS system galactitol-specific EIIA component	NA	COG:COG1762	ab initio prediction:Prodigal:002006,similar to AA sequence:UniProtKB:P69828	gnl|ENA|NIOKKJBH	R3_16_12__contig_1735	fig|1122997.9.peg.602	CDS	R3_16_12__contig_1735_76698-468	76231	76698	PTS system, galactitol-specific IIA component (EC 2.7.1.200)	PLF_1912215_00001227	PGF_10547993	NA	NA	ENA:NIOKKJBH_7	0	0	Protein Homology	CDS	76231	76698	.	0	pgaptmp_002250	extdb:pgaptmp_002250	NA	PTS sugar transporter subunit IIA	GO:0008643,GO:0009401,GO:0016310,GO:0016301,GO:1902495	kinase activity|0016301||IEA	carbohydrate transport|0008643||IEA,phosphoenolpyruvate-dependent sugar phosphotransferase system|0009401||IEA,phosphorylation|0016310||IEA	NA	ENA:NIOKKJBH
Ajens	gnl|ENA|NIOKKJBH_7	Prodigal:002006	CDS	76764	77180	.	-	0	NIOKKJBH_00600	NA	hypothetical protein	NA	NA	ab initio prediction:Prodigal:002006	gnl|ENA|NIOKKJBH	R3_16_12__contig_1735	fig|1122997.9.peg.603	CDS	R3_16_12__contig_1735_77180-417	76764	77180	hypothetical protein	PLF_1912215_00001524	PGF_02904459	NA	NA	ENA:NIOKKJBH_7	0	0	GeneMarkS-2+	CDS	76764	77180	.	0	pgaptmp_002251	extdb:pgaptmp_002251	NA	hypothetical protein	NA	NA	NA	NA	ENA:NIOKKJBH
Ajens	gnl|ENA|NIOKKJBH_7	Prodigal:002006	CDS	77184	78671	.	-	0	NIOKKJBH_00601	gatC_2	PTS system galactitol-specific EIIC component	NA	COG:COG3775	ab initio prediction:Prodigal:002006,similar to AA sequence:UniProtKB:P69831	gnl|ENA|NIOKKJBH	R3_16_12__contig_1735	fig|1122997.9.peg.604	CDS	R3_16_12__contig_1735_78671-1488	77184	78671	PTS system, galactitol-specific IIC component	PLF_1912215_00001229	PGF_00029677	NA	NA	ENA:NIOKKJBH_7	0	0	Protein Homology	CDS	77184	78671	.	0	pgaptmp_002252	extdb:pgaptmp_002252	NA	PTS galactitol transporter subunit IIC	NA	NA	NA	NA	ENA:NIOKKJBH
Ajens	gnl|ENA|NIOKKJBH_7	Prodigal:002006	CDS	78793	79086	.	-	0	NIOKKJBH_00602	NA	hypothetical protein	NA	NA	ab initio prediction:Prodigal:002006	gnl|ENA|NIOKKJBH	R3_16_12__contig_1735	fig|1122997.9.peg.605	CDS	R3_16_12__contig_1735_79086-294	78793	79086	PTS system, galactitol-specific IIB component (EC 2.7.1.200)	PLF_1912215_00001228	PGF_00029672	NA	NA	ENA:NIOKKJBH_7	0	0	Protein Homology	CDS	78793	79086	.	0	pgaptmp_002253	extdb:pgaptmp_002253	NA	PTS sugar transporter subunit IIB	GO:0008643,GO:0009401,GO:0008982	protein-N(PI)-phosphohistidine-sugar phosphotransferase activity|0008982||IEA	carbohydrate transport|0008643||IEA,phosphoenolpyruvate-dependent sugar phosphotransferase system|0009401||IEA	NA	ENA:NIOKKJBH
Ajens	gnl|ENA|NIOKKJBH_7	Prodigal:002006	CDS	79372	80430	.	-	0	NIOKKJBH_00603	gpsA	Glycerol-3-phosphate dehydrogenase [NAD(P)+]	1.1.1.94	COG:COG0240	ab initio prediction:Prodigal:002006,similar to AA sequence:UniProtKB:Q97NF1	gnl|ENA|NIOKKJBH	R3_16_12__contig_1735	fig|1122997.9.peg.606	CDS	R3_16_12__contig_1735_80430-1059	79372	80430	Glycerol-3-phosphate dehydrogenase [NAD(P)+] (EC 1.1.1.94)	PLF_1912215_00001072	PGF_00008608	NA	NA	ENA:NIOKKJBH_7	0	0	Protein Homology	CDS	79372	80430	.	0	pgaptmp_002254	extdb:pgaptmp_002254	NA	NAD(P)H-dependent glycerol-3-phosphate dehydrogenase	GO:0006072,GO:0046167,GO:0047952,GO:0051287,GO:0009331	glycerol-3-phosphate dehydrogenase [NAD(P)+] activity|0047952||IEA,NAD binding|0051287||IEA	glycerol-3-phosphate metabolic process|0006072||IEA,glycerol-3-phosphate biosynthetic process|0046167||IEA	NA	ENA:NIOKKJBH
Ajens	gnl|ENA|NIOKKJBH_7	Prodigal:002006	CDS	80799	81743	.	-	0	NIOKKJBH_00604	deoR_1	Deoxyribonucleoside regulator	NA	COG:COG2390	ab initio prediction:Prodigal:002006,similar to AA sequence:UniProtKB:P39140	gnl|ENA|NIOKKJBH	R3_16_12__contig_1735	fig|1122997.9.peg.607	CDS	R3_16_12__contig_1735_81743-945	80799	81743	Transcriptional regulator, DeoR family	PLF_1912215_00001673	PGF_10337991	NA	NA	ENA:NIOKKJBH_7	0	0	Protein Homology	CDS	80799	81743	.	0	pgaptmp_002255	extdb:pgaptmp_002255	NA	sugar-binding transcriptional regulator	GO:0006355,GO:0003677,GO:0030246	DNA binding|0003677||IEA,carbohydrate binding|0030246||IEA	regulation of DNA-templated transcription|0006355||IEA	NA	ENA:NIOKKJBH
Ajens	gnl|ENA|NIOKKJBH_7	Prodigal:002006	CDS	81985	82719	.	-	0	NIOKKJBH_00605	tpiA_2	Triosephosphate isomerase	NA	NA	ab initio prediction:Prodigal:002006,protein motif:HAMAP:MF_00147_A	gnl|ENA|NIOKKJBH	R3_16_12__contig_1735	fig|1122997.9.peg.608	CDS	R3_16_12__contig_1735_82719-735	81985	82719	Triosephosphate isomerase (EC 5.3.1.1)	PLF_1912215_00003231	PGF_00061898	NA	NA	ENA:NIOKKJBH_7	0	27	Protein Homology	CDS	81985	82746	.	0	pgaptmp_002256	extdb:pgaptmp_002256	NA	triose-phosphate isomerase	NA	NA	NA	NA	ENA:NIOKKJBH
Ajens	gnl|ENA|NIOKKJBH_7	Prodigal:002006	CDS	82785	83561	.	+	0	NIOKKJBH_00606	ispD	2-C-methyl-D-erythritol 4-phosphate cytidylyltransferase	2.7.7.60	COG:COG1211	ab initio prediction:Prodigal:002006,similar to AA sequence:UniProtKB:P9WKG9	gnl|ENA|NIOKKJBH	R3_16_12__contig_1735	fig|1122997.9.peg.609	CDS	R3_16_12__contig_1735_82785+777	82785	83561	2-C-methyl-D-erythritol 4-phosphate cytidylyltransferase (EC 2.7.7.60)	PLF_1912215_00000147	PGF_08122432	NA	NA	ENA:NIOKKJBH_7	0	0	Protein Homology	CDS	82785	83561	.	0	pgaptmp_002257	extdb:pgaptmp_002257	ispD	2-C-methyl-D-erythritol 4-phosphate cytidylyltransferase	GO:0008299,GO:0019288,GO:0050518	2-C-methyl-D-erythritol 4-phosphate cytidylyltransferase activity|0050518||IEA	isoprenoid biosynthetic process|0008299||IEA,isopentenyl diphosphate biosynthetic process%2C methylerythritol 4-phosphate pathway|0019288||IEA	NA	ENA:NIOKKJBH
Ajens	gnl|ENA|NIOKKJBH_7	Prodigal:002006	CDS	83558	84031	.	+	0	NIOKKJBH_00607	ispF	2-C-methyl-D-erythritol 2%2C4-cyclodiphosphate synthase	4.6.1.12	COG:COG0245	ab initio prediction:Prodigal:002006,similar to AA sequence:UniProtKB:P9WKG5	gnl|ENA|NIOKKJBH	R3_16_12__contig_1735	fig|1122997.9.peg.610	CDS	R3_16_12__contig_1735_83558+474	83558	84031	2-C-methyl-D-erythritol 2,4-cyclodiphosphate synthase (EC 4.6.1.12)	PLF_1912215_00000794	PGF_06626131	NA	NA	ENA:NIOKKJBH_7	0	0	Protein Homology	CDS	83558	84031	.	0	pgaptmp_002258	extdb:pgaptmp_002258	ispF	2-C-methyl-D-erythritol 2%2C4-cyclodiphosphate synthase	GO:0019288,GO:0008685	2-C-methyl-D-erythritol 2%2C4-cyclodiphosphate synthase activity|0008685||IEA	isopentenyl diphosphate biosynthetic process%2C methylerythritol 4-phosphate pathway|0019288||IEA	NA	ENA:NIOKKJBH
Ajens	gnl|ENA|NIOKKJBH_7	Prodigal:002006	CDS	84106	85224	.	-	0	NIOKKJBH_00608	menC_1	o-succinylbenzoate synthase	4.2.1.113	COG:COG4948	ab initio prediction:Prodigal:002006,similar to AA sequence:UniProtKB:O34514	gnl|ENA|NIOKKJBH	R3_16_12__contig_1735	fig|1122997.9.peg.611	CDS	R3_16_12__contig_1735_85224-1119	84106	85224	Mandelate racemase family	PLF_1912215_00001162	PGF_00019194	NA	NA	ENA:NIOKKJBH_7	0	0	Protein Homology	CDS	84106	85224	.	0	pgaptmp_002259	extdb:pgaptmp_002259	menC	o-succinylbenzoate synthase	GO:0009234,GO:0016829	lyase activity|0016829||IEA	menaquinone biosynthetic process|0009234||IEA	NA	ENA:NIOKKJBH
Ajens	gnl|ENA|NIOKKJBH_7	Prodigal:002006	CDS	85221	85898	.	-	0	NIOKKJBH_00609	NA	hypothetical protein	NA	NA	ab initio prediction:Prodigal:002006	gnl|ENA|NIOKKJBH	R3_16_12__contig_1735	fig|1122997.9.peg.612	CDS	R3_16_12__contig_1735_85898-678	85221	85898	Transcriptional regulator, RpiR family	PLF_1912215_00001381	PGF_00059792	NA	NA	ENA:NIOKKJBH_7	0	0	Protein Homology	CDS	85221	85898	.	0	pgaptmp_002260	extdb:pgaptmp_002260	NA	MurR/RpiR family transcriptional regulator	GO:0006355,GO:0003677,GO:0003700	DNA binding|0003677||IEA,DNA-binding transcription factor activity|0003700||IEA	regulation of DNA-templated transcription|0006355||IEA	NA	ENA:NIOKKJBH
Ajens	gnl|ENA|NIOKKJBH_7	Prodigal:002006	CDS	85964	86788	.	-	0	NIOKKJBH_00610	NA	hypothetical protein	NA	NA	ab initio prediction:Prodigal:002006	gnl|ENA|NIOKKJBH	R3_16_12__contig_1735	fig|1122997.9.peg.613	CDS	R3_16_12__contig_1735_86788-825	85964	86788	hypothetical protein	PLF_1912215_00001523	PGF_08225224	NA	NA	ENA:NIOKKJBH_7	0	0	GeneMarkS-2+	CDS	85964	86788	.	0	pgaptmp_002261	extdb:pgaptmp_002261	NA	hypothetical protein	NA	NA	NA	NA	ENA:NIOKKJBH
Ajens	gnl|ENA|NIOKKJBH_7	Prodigal:002006	CDS	87196	88287	.	+	0	NIOKKJBH_00611	cpg2	Carboxypeptidase G2	3.4.17.11	NA	ab initio prediction:Prodigal:002006,similar to AA sequence:UniProtKB:P06621	gnl|ENA|NIOKKJBH	R3_16_12__contig_1735	fig|1122997.9.peg.614	CDS	R3_16_12__contig_1735_87196+1092	87196	88287	Putative peptidase	PLF_1912215_00001285	PGF_00042919	NA	NA	ENA:NIOKKJBH_7	24	0	Protein Homology	CDS	87220	88287	.	0	pgaptmp_002262	extdb:pgaptmp_002262	NA	M20/M25/M40 family metallo-hydrolase	GO:0016787	hydrolase activity|0016787||IEA	NA	NA	ENA:NIOKKJBH
Ajens	gnl|ENA|NIOKKJBH_7	Prodigal:002006	CDS	90609	92075	.	-	0	NIOKKJBH_00613	glyA	Serine hydroxymethyltransferase	2.1.2.1	COG:COG0112	ab initio prediction:Prodigal:002006,similar to AA sequence:UniProtKB:A0R2V7	gnl|ENA|NIOKKJBH	R3_16_12__contig_1735	fig|1122997.9.peg.617	CDS	R3_16_12__contig_1735_92075-1467	90609	92075	Serine hydroxymethyltransferase (EC 2.1.2.1)	PLF_1912215_00000638	PGF_05622318	NA	NA	ENA:NIOKKJBH_7	0	0	Protein Homology	CDS	90609	92075	.	0	pgaptmp_002265	extdb:pgaptmp_002265	NA	glycine hydroxymethyltransferase	GO:0019264,GO:0035999,GO:0004372	glycine hydroxymethyltransferase activity|0004372||IEA	glycine biosynthetic process from serine|0019264||IEA,tetrahydrofolate interconversion|0035999||IEA	NA	ENA:NIOKKJBH
Ajens	gnl|ENA|NIOKKJBH_7	Prodigal:002006	CDS	92108	93337	.	-	0	NIOKKJBH_00614	NA	putative transporter	NA	NA	ab initio prediction:Prodigal:002006,similar to AA sequence:UniProtKB:Q9ADP8	gnl|ENA|NIOKKJBH	R3_16_12__contig_1735	fig|1122997.9.peg.618	CDS	R3_16_12__contig_1735_93337-1230	92108	93337	Uncharacterized MFS-type transporter	PLF_1912215_00001417	PGF_09996723	NA	NA	ENA:NIOKKJBH_7	0	0	Protein Homology	CDS	92108	93337	.	0	pgaptmp_002266	extdb:pgaptmp_002266	NA	MFS transporter	GO:0055085,GO:0022857,GO:0005886,GO:0016020	transmembrane transporter activity|0022857||IEA	transmembrane transport|0055085||IEA	NA	ENA:NIOKKJBH
Ajens	gnl|ENA|NIOKKJBH_7	Prodigal:002006	CDS	93710	94699	.	-	0	NIOKKJBH_00615	NA	putative tRNA/rRNA methyltransferase	2.1.1.-	COG:COG0566	ab initio prediction:Prodigal:002006,similar to AA sequence:UniProtKB:P9WFY5	gnl|ENA|NIOKKJBH	R3_16_12__contig_1735	fig|1122997.9.peg.620	CDS	R3_16_12__contig_1735_94699-990	93710	94699	23S rRNA (guanosine(2251)-2'-O)-methyltransferase (EC 2.1.1.185)	PLF_1912215_00000152	PGF_08582746	NA	NA	ENA:NIOKKJBH_7	0	0	Protein Homology	CDS	93710	94699	.	0	pgaptmp_002267	extdb:pgaptmp_002267	rlmB	23S rRNA (guanosine(2251)-2'-O)-methyltransferase RlmB	GO:0006396,GO:0008173	RNA methyltransferase activity|0008173||IEA	RNA processing|0006396||IEA	NA	ENA:NIOKKJBH
Ajens	gnl|ENA|NIOKKJBH_7	Prodigal:002006	CDS	94825	96300	.	-	0	NIOKKJBH_00616	cysS	Cysteine--tRNA ligase	6.1.1.16	COG:COG0215	ab initio prediction:Prodigal:002006,similar to AA sequence:UniProtKB:P9WFW1	gnl|ENA|NIOKKJBH	R3_16_12__contig_1735	fig|1122997.9.peg.621	CDS	R3_16_12__contig_1735_96300-1476	94825	96300	Cysteinyl-tRNA synthetase (EC 6.1.1.16)	PLF_1912215_00000258	PGF_02797400	NA	NA	ENA:NIOKKJBH_7	0	0	Protein Homology	CDS	94825	96300	.	0	pgaptmp_002268	extdb:pgaptmp_002268	cysS	cysteine--tRNA ligase	GO:0006423,GO:0004817,GO:0005524,GO:0005737	cysteine-tRNA ligase activity|0004817||IEA,ATP binding|0005524||IEA	cysteinyl-tRNA aminoacylation|0006423||IEA	NA	ENA:NIOKKJBH
Ajens	gnl|ENA|NIOKKJBH_7	Prodigal:002006	CDS	96339	96665	.	+	0	NIOKKJBH_00617	NA	hypothetical protein	NA	NA	ab initio prediction:Prodigal:002006	gnl|ENA|NIOKKJBH	R3_16_12__contig_1735	fig|1122997.9.peg.622	CDS	R3_16_12__contig_1735_96339+327	96339	96665	hypothetical protein	PLF_1912215_00006040	PGF_07619156	NA	NA	ENA:NIOKKJBH_7	0	0	GeneMarkS-2+	CDS	96339	96665	.	0	pgaptmp_002269	extdb:pgaptmp_002269	NA	hypothetical protein	NA	NA	NA	NA	ENA:NIOKKJBH
Ajens	gnl|ENA|NIOKKJBH_7	Prodigal:002006	CDS	96769	98205	.	-	0	NIOKKJBH_00618	NA	hypothetical protein	NA	NA	ab initio prediction:Prodigal:002006	gnl|ENA|NIOKKJBH	R3_16_12__contig_1735	fig|1122997.9.peg.623	CDS	R3_16_12__contig_1735_98205-1437	96769	98205	Chromosome segregation ATPases	PLF_1912215_00000252	PGF_00418031	NA	NA	ENA:NIOKKJBH_7	0	36	Protein Homology	CDS	96769	98169	.	0	pgaptmp_002270	extdb:pgaptmp_002270	NA	DUF4032 domain-containing protein	NA	NA	NA	NA	ENA:NIOKKJBH
Ajens	gnl|ENA|NIOKKJBH_7	Prodigal:002006	CDS	99935	100834	.	+	0	NIOKKJBH_00620	NA	hypothetical protein	NA	NA	ab initio prediction:Prodigal:002006	gnl|ENA|NIOKKJBH	R3_16_12__contig_1735	fig|1122997.9.peg.625	CDS	R3_16_12__contig_1735_99935+900	99935	100834	hypothetical protein	PLF_1912215_00001526	PGF_08225224	NA	NA	ENA:NIOKKJBH_7	0	0	Protein Homology	CDS	99935	100834	.	0	pgaptmp_002272	extdb:pgaptmp_002272	NA	hypothetical protein	NA	NA	NA	NA	ENA:NIOKKJBH
Ajens	gnl|ENA|NIOKKJBH_7	Prodigal:002006	CDS	101036	102148	.	-	0	NIOKKJBH_00621	msiK	Diacetylchitobiose uptake system ATP-binding protein MsiK	7.5.2.-	COG:COG3839	ab initio prediction:Prodigal:002006,similar to AA sequence:UniProtKB:Q9L0Q1	gnl|ENA|NIOKKJBH	R3_16_12__contig_1735	fig|1122997.9.peg.626	CDS	R3_16_12__contig_1735_102148-1113	101036	102148	Glycerol-3-phosphate ABC transporter, ATP-binding protein UgpC (TC 3.A.1.1.3)	PLF_1912215_00001069	PGF_09994213	NA	NA	ENA:NIOKKJBH_7	0	0	Protein Homology	CDS	101036	102148	.	0	pgaptmp_002273	extdb:pgaptmp_002273	NA	ABC transporter ATP-binding protein	GO:0005524,GO:0016887,GO:0042626,GO:0140359	ATP binding|0005524||IEA,ATP hydrolysis activity|0016887||IEA,ATPase-coupled transmembrane transporter activity|0042626||IEA,ABC-type transporter activity|0140359||IEA	NA	NA	ENA:NIOKKJBH
Ajens	gnl|ENA|NIOKKJBH_7	Prodigal:002006	CDS	102334	103869	.	-	0	NIOKKJBH_00622	emrB	Multidrug export protein EmrB	NA	NA	ab initio prediction:Prodigal:002006,similar to AA sequence:UniProtKB:P0AEJ0	gnl|ENA|NIOKKJBH	R3_16_12__contig_1735	fig|1122997.9.peg.627	CDS	R3_16_12__contig_1735_103869-1536	102334	103869	Multidrug resistance protein ErmB	PLF_1912215_00001180	PGF_00652783	NA	NA	ENA:NIOKKJBH_7	0	0	Protein Homology	CDS	102334	103869	.	0	pgaptmp_002274	extdb:pgaptmp_002274	NA	MFS transporter	GO:0055085,GO:0022857,GO:0016020	transmembrane transporter activity|0022857||IEA	transmembrane transport|0055085||IEA	NA	ENA:NIOKKJBH
Ajens	gnl|ENA|NIOKKJBH_7	Prodigal:002006	CDS	105567	106604	.	+	0	NIOKKJBH_00624	tdh_1	L-threonine 3-dehydrogenase	1.1.1.103	NA	ab initio prediction:Prodigal:002006,similar to AA sequence:UniProtKB:Q2T9E1	gnl|ENA|NIOKKJBH	R3_16_12__contig_1735	fig|1122997.9.peg.629	CDS	R3_16_12__contig_1735_105567+1038	105567	106604	L-threonine 3-dehydrogenase (EC 1.1.1.103)	PLF_1912215_00001116	PGF_03237586	NA	NA	ENA:NIOKKJBH_7	0	0	Protein Homology	CDS	105567	106604	.	0	pgaptmp_002276	extdb:pgaptmp_002276	tdh	L-threonine 3-dehydrogenase	GO:0006567,GO:0008743	L-threonine 3-dehydrogenase activity|0008743||IEA	threonine catabolic process|0006567||IEA	NA	ENA:NIOKKJBH
Ajens	gnl|ENA|NIOKKJBH_7	Prodigal:002006	CDS	106670	107899	.	+	0	NIOKKJBH_00625	kbl	2-amino-3-ketobutyrate coenzyme A ligase	2.3.1.29	COG:COG0156	ab initio prediction:Prodigal:002006,similar to AA sequence:UniProtKB:P0AB77	gnl|ENA|NIOKKJBH	R3_16_12__contig_1735	fig|1122997.9.peg.630	CDS	R3_16_12__contig_1735_106670+1230	106670	107899	2-amino-3-ketobutyrate coenzyme A ligase (EC 2.3.1.29)	PLF_1912215_00000795	PGF_06423260	NA	NA	ENA:NIOKKJBH_7	0	0	Protein Homology	CDS	106670	107899	.	0	pgaptmp_002277	extdb:pgaptmp_002277	NA	glycine C-acetyltransferase	GO:0009058,GO:0008890,GO:0030170	glycine C-acetyltransferase activity|0008890||IEA,pyridoxal phosphate binding|0030170||IEA	biosynthetic process|0009058||IEA	NA	ENA:NIOKKJBH
Ajens	gnl|ENA|NIOKKJBH_7	Prodigal:002006	CDS	107896	108282	.	+	0	NIOKKJBH_00626	NA	hypothetical protein	NA	NA	ab initio prediction:Prodigal:002006	gnl|ENA|NIOKKJBH	R3_16_12__contig_1735	fig|1122997.9.peg.631	CDS	R3_16_12__contig_1735_107896+387	107896	108282	DUF488 family protein SAV0238	PLF_1912215_00004086	PGF_09353053	NA	NA	ENA:NIOKKJBH_7	0	0	Protein Homology	CDS	107896	108282	.	0	pgaptmp_002278	extdb:pgaptmp_002278	NA	DUF488 domain-containing protein	NA	NA	NA	NA	ENA:NIOKKJBH
Ajens	gnl|ENA|NIOKKJBH_7	Prodigal:002006	CDS	108375	109220	.	+	0	NIOKKJBH_00627	NA	hypothetical protein	NA	NA	ab initio prediction:Prodigal:002006	gnl|ENA|NIOKKJBH	R3_16_12__contig_1735	fig|1122997.9.peg.632	CDS	R3_16_12__contig_1735_108375+846	108375	109220	FIG00945547: hypothetical protein	PLF_1912215_00001032	PGF_00001154	NA	NA	ENA:NIOKKJBH_7	0	0	Protein Homology	CDS	108375	109220	.	0	pgaptmp_002279	extdb:pgaptmp_002279	NA	DedA family protein	GO:0016020	NA	NA	NA	ENA:NIOKKJBH
Ajens	gnl|ENA|NIOKKJBH_7	Prodigal:002006	CDS	109286	109822	.	-	0	NIOKKJBH_00628	ymdB	O-acetyl-ADP-ribose deacetylase	3.1.1.106	COG:COG2110	ab initio prediction:Prodigal:002006,similar to AA sequence:UniProtKB:P0A8D6	gnl|ENA|NIOKKJBH	R3_16_12__contig_1735	fig|1122997.9.peg.633	CDS	R3_16_12__contig_1735_109822-537	109286	109822	O-acetyl-ADP-ribose deacetylase	PLF_1912215_00000510	PGF_06724323	NA	NA	ENA:NIOKKJBH_7	0	18	Protein Homology	CDS	109286	109804	.	0	pgaptmp_002280	extdb:pgaptmp_002280	NA	O-acetyl-ADP-ribose deacetylase	NA	NA	NA	NA	ENA:NIOKKJBH
Ajens	gnl|ENA|NIOKKJBH_7	Prodigal:002006	CDS	109922	110863	.	-	0	NIOKKJBH_00629	folP2	Inactive dihydropteroate synthase 2	NA	COG:COG0294	ab initio prediction:Prodigal:002006,similar to AA sequence:UniProtKB:P9WNC9	gnl|ENA|NIOKKJBH	R3_16_12__contig_1735	fig|1122997.9.peg.634	CDS	R3_16_12__contig_1735_110815-894	109922	110815	Non functional Dihydropteroate synthase 2	PLF_1912215_00001206	PGF_00026193	NA	NA	ENA:NIOKKJBH_7	0	48	Protein Homology	CDS	109922	110815	.	0	pgaptmp_002281	extdb:pgaptmp_002281	folP	dihydropteroate synthase	GO:0009396,GO:0004156	dihydropteroate synthase activity|0004156||IEA	folic acid-containing compound biosynthetic process|0009396||IEA	NA	ENA:NIOKKJBH
Ajens	gnl|ENA|NIOKKJBH_7	Prodigal:002006	CDS	111687	112496	.	-	0	NIOKKJBH_00631	NA	hypothetical protein	NA	NA	ab initio prediction:Prodigal:002006	gnl|ENA|NIOKKJBH	R3_16_12__contig_1735	fig|1122997.9.peg.636	CDS	R3_16_12__contig_1735_112496-810	111687	112496	hypothetical protein	PLF_1912215_00005641	PGF_08225224	NA	NA	ENA:NIOKKJBH_7	0	0	GeneMarkS-2+	CDS	111687	112496	.	0	pgaptmp_002283	extdb:pgaptmp_002283	NA	hypothetical protein	NA	NA	NA	NA	ENA:NIOKKJBH
Ajens	gnl|ENA|NIOKKJBH_7	Prodigal:002006	CDS	112552	113262	.	-	0	NIOKKJBH_00632	bcrA	Bacitracin transport ATP-binding protein BcrA	NA	NA	ab initio prediction:Prodigal:002006,similar to AA sequence:UniProtKB:Q5WNX0	gnl|ENA|NIOKKJBH	R3_16_12__contig_1735	fig|1122997.9.peg.637	CDS	R3_16_12__contig_1735_113262-711	112552	113262	Efflux ABC transporter, ATP-binding protein	PLF_1912215_00001768	PGF_00884706	NA	NA	ENA:NIOKKJBH_7	0	0	Protein Homology	CDS	112552	113262	.	0	pgaptmp_002284	extdb:pgaptmp_002284	NA	ABC transporter ATP-binding protein	GO:0005524,GO:0016887,GO:0140359	ATP binding|0005524||IEA,ATP hydrolysis activity|0016887||IEA,ABC-type transporter activity|0140359||IEA	NA	NA	ENA:NIOKKJBH
Ajens	gnl|ENA|NIOKKJBH_7	Prodigal:002006	CDS	114617	115309	.	+	0	NIOKKJBH_00634	liaR_2	Transcriptional regulatory protein LiaR	NA	COG:COG2197	ab initio prediction:Prodigal:002006,similar to AA sequence:UniProtKB:O32197	gnl|ENA|NIOKKJBH	R3_16_12__contig_1735	fig|1122997.9.peg.639	CDS	R3_16_12__contig_1735_114617+693	114617	115309	Two-component transcriptional response regulator, LuxR family	PLF_1912215_00001916	PGF_09666309	NA	NA	ENA:NIOKKJBH_7	0	0	Protein Homology	CDS	114617	115309	.	0	pgaptmp_002286	extdb:pgaptmp_002286	NA	response regulator	GO:0000160	NA	phosphorelay signal transduction system|0000160||IEA	NA	ENA:NIOKKJBH
Ajens	gnl|ENA|NIOKKJBH_7	Prodigal:002006	CDS	116641	118095	.	+	0	NIOKKJBH_00636	cobQ	Cobyric acid synthase	NA	COG:COG1492	ab initio prediction:Prodigal:002006,similar to AA sequence:UniProtKB:P9WP95	gnl|ENA|NIOKKJBH	R3_16_12__contig_1735	fig|1122997.9.peg.642	CDS	R3_16_12__contig_1735_116641+1455	116641	118095	Cobyric acid synthase (EC 6.3.5.10)	PLF_1912215_00000947	PGF_05554840	NA	NA	ENA:NIOKKJBH_7	0	0	Protein Homology	CDS	116641	118095	.	0	pgaptmp_002288	extdb:pgaptmp_002288	NA	cobyric acid synthase	GO:0009236,GO:0003824	catalytic activity|0003824||IEA	cobalamin biosynthetic process|0009236||IEA	NA	ENA:NIOKKJBH
Ajens	gnl|ENA|NIOKKJBH_7	Prodigal:002006	CDS	118388	119149	.	+	0	NIOKKJBH_00637	cobI	Precorrin-2 C(20)-methyltransferase	2.1.1.130	NA	ab initio prediction:Prodigal:002006,similar to AA sequence:UniProtKB:P21639	gnl|ENA|NIOKKJBH	R3_16_12__contig_1735	fig|1122997.9.peg.644	CDS	R3_16_12__contig_1735_118388+762	118388	119149	Cobalt-precorrin-2 C(20)-methyltransferase (EC 2.1.1.151)	PLF_1912215_00000943	PGF_00717752	NA	NA	ENA:NIOKKJBH_7	0	0	Protein Homology	CDS	118388	119149	.	0	pgaptmp_002289	extdb:pgaptmp_002289	cobI	precorrin-2 C(20)-methyltransferase	GO:0009236,GO:0030788	precorrin-2 C20-methyltransferase activity|0030788||IEA	cobalamin biosynthetic process|0009236||IEA	NA	ENA:NIOKKJBH
Ajens	gnl|ENA|NIOKKJBH_7	Prodigal:002006	CDS	120291	122861	.	+	0	NIOKKJBH_00639	cysG_2	Siroheme synthase	4.99.1.4	NA	ab initio prediction:Prodigal:002006,protein motif:HAMAP:MF_01646	gnl|ENA|NIOKKJBH	R3_16_12__contig_1735	fig|1122997.9.peg.646	CDS	R3_16_12__contig_1735_120291+2571	120291	122861	Cobalt-precorrin-7 (C5)-methyltransferase (EC 2.1.1.289) / Cobalt-precorrin-6B C15-methyltransferase [decarboxylating] (EC 2.1.1.196) / Cobalt-precorrin 5A hydrolase (EC 3.7.1.12) / Cobalt-precorrin-3 C(17)-methyltransferase (EC 2.1.1.272)	PLF_1912215_00000945	PGF_02899089	NA	NA	ENA:NIOKKJBH_7	0	0	Protein Homology	CDS	120291	122861	.	0	pgaptmp_002291	extdb:pgaptmp_002291	cobJ	precorrin-3B C(17)-methyltransferase	GO:0009236,GO:0030789	precorrin-3B C17-methyltransferase activity|0030789||IEA	cobalamin biosynthetic process|0009236||IEA	NA	ENA:NIOKKJBH
Ajens	gnl|ENA|NIOKKJBH_7	Prodigal:002006	CDS	122864	124231	.	+	0	NIOKKJBH_00640	cysG_3	Siroheme synthase	4.99.1.4	NA	ab initio prediction:Prodigal:002006,protein motif:HAMAP:MF_01646	gnl|ENA|NIOKKJBH	R3_16_12__contig_1735	fig|1122997.9.peg.647	CDS	R3_16_12__contig_1735_122864+1368	122864	124231	Sirohydrochlorin cobaltochelatase CbiX(long) (EC 4.99.1.3) / Precorrin-2 oxidase (EC 1.3.1.76) @ Sirohydrochlorin ferrochelatase activity of CysG (EC 4.99.1.4)	PLF_1912215_00001344	PGF_00052840	NA	NA	ENA:NIOKKJBH_7	6	0	Protein Homology	CDS	122858	124231	.	0	pgaptmp_002292	extdb:pgaptmp_002292	NA	CbiX/SirB N-terminal domain-containing protein	GO:0016829	lyase activity|0016829||IEA	NA	NA	ENA:NIOKKJBH
Ajens	gnl|ENA|NIOKKJBH_7	Prodigal:002006	CDS	124278	125138	.	+	0	NIOKKJBH_00641	NA	hypothetical protein	NA	NA	ab initio prediction:Prodigal:002006	gnl|ENA|NIOKKJBH	R3_16_12__contig_1735	fig|1122997.9.peg.648	CDS	R3_16_12__contig_1735_124278+861	124278	125138	hypothetical protein	PLF_1912215_00001675	PGF_00944834	NA	NA	ENA:NIOKKJBH_7	0	0	Protein Homology	CDS	124278	125138	.	0	pgaptmp_002293	extdb:pgaptmp_002293	NA	hypothetical protein	NA	NA	NA	NA	ENA:NIOKKJBH
Ajens	gnl|ENA|NIOKKJBH_7	Prodigal:002006	CDS	125169	126053	.	+	0	NIOKKJBH_00642	NA	hypothetical protein	NA	NA	ab initio prediction:Prodigal:002006	gnl|ENA|NIOKKJBH	R3_16_12__contig_1735	fig|1122997.9.peg.649	CDS	R3_16_12__contig_1735_125169+885	125169	126053	CAAX amino terminal protease family protein	PLF_1912215_00000915	PGF_01315021	NA	NA	ENA:NIOKKJBH_7	0	0	Protein Homology	CDS	125169	126053	.	0	pgaptmp_002294	extdb:pgaptmp_002294	NA	CPBP family intramembrane glutamic endopeptidase	GO:0071586,GO:0004222,GO:0070007,GO:0016020	metalloendopeptidase activity|0004222||IEA,glutamic-type endopeptidase activity|0070007||IEA	CAAX-box protein processing|0071586||IEA	NA	ENA:NIOKKJBH
Ajens	gnl|ENA|NIOKKJBH_7	Prodigal:002006	CDS	126147	127079	.	+	0	NIOKKJBH_00643	iolE_2	Inosose dehydratase	4.2.1.44	COG:COG1082	ab initio prediction:Prodigal:002006,similar to AA sequence:UniProtKB:P42416	gnl|ENA|NIOKKJBH	R3_16_12__contig_1735	fig|1122997.9.peg.650	CDS	R3_16_12__contig_1735_126147+933	126147	127079	Inosose dehydratase (EC 4.2.1.44)	PLF_1912215_00001103	PGF_00812877	NA	NA	ENA:NIOKKJBH_7	0	0	Protein Homology	CDS	126147	127079	.	0	pgaptmp_002295	extdb:pgaptmp_002295	NA	sugar phosphate isomerase/epimerase family protein	GO:0003824,GO:0016853	catalytic activity|0003824||IEA,isomerase activity|0016853||IEA	NA	NA	ENA:NIOKKJBH
Ajens	gnl|ENA|NIOKKJBH_7	Prodigal:002006	CDS	127124	128131	.	+	0	NIOKKJBH_00644	iolG_2	Inositol 2-dehydrogenase/D-chiro-inositol 3-dehydrogenase	1.1.1.18	COG:COG0673	ab initio prediction:Prodigal:002006,similar to AA sequence:UniProtKB:P26935	gnl|ENA|NIOKKJBH	R3_16_12__contig_1735	fig|1122997.9.peg.651	CDS	R3_16_12__contig_1735_127124+1008	127124	128131	Myo-inositol 2-dehydrogenase (EC 1.1.1.18)	PLF_1912215_00001848	PGF_03031015	NA	NA	ENA:NIOKKJBH_7	0	0	Protein Homology	CDS	127124	128131	.	0	pgaptmp_002296	extdb:pgaptmp_002296	NA	Gfo/Idh/MocA family protein	GO:0000166,GO:0003824	nucleotide binding|0000166||IEA,catalytic activity|0003824||IEA	NA	NA	ENA:NIOKKJBH
Ajens	gnl|ENA|NIOKKJBH_7	Prodigal:002006	CDS	128247	129113	.	+	0	NIOKKJBH_00645	NA	hypothetical protein	NA	NA	ab initio prediction:Prodigal:002006	gnl|ENA|NIOKKJBH	R3_16_12__contig_1735	fig|1122997.9.peg.652	CDS	R3_16_12__contig_1735_128247+867	128247	129113	Glyceraldehyde-3-phosphate ketol-isomerase (EC 5.3.1.1)	PLF_1912215_00001790	PGF_00008514	NA	NA	ENA:NIOKKJBH_7	0	0	Protein Homology	CDS	128247	129113	.	0	pgaptmp_002297	extdb:pgaptmp_002297	NA	sugar phosphate isomerase/epimerase family protein	GO:0003824,GO:0016853	catalytic activity|0003824||IEA,isomerase activity|0016853||IEA	NA	NA	ENA:NIOKKJBH
Ajens	gnl|ENA|NIOKKJBH_7	Prodigal:002006	CDS	129207	130199	.	+	0	NIOKKJBH_00646	degA_1	HTH-type transcriptional regulator DegA	NA	COG:COG1609	ab initio prediction:Prodigal:002006,similar to AA sequence:UniProtKB:P37947	gnl|ENA|NIOKKJBH	R3_16_12__contig_1735	fig|1122997.9.peg.653	CDS	R3_16_12__contig_1735_129207+993	129207	130199	Transcriptional regulator, LacI family	PLF_1912215_00002060	PGF_09774558	NA	NA	ENA:NIOKKJBH_7	0	0	Protein Homology	CDS	129207	130199	.	0	pgaptmp_002298	extdb:pgaptmp_002298	NA	LacI family DNA-binding transcriptional regulator	GO:0006355,GO:0003677,GO:0003700	DNA binding|0003677||IEA,DNA-binding transcription factor activity|0003700||IEA	regulation of DNA-templated transcription|0006355||IEA	NA	ENA:NIOKKJBH
Ajens	gnl|ENA|NIOKKJBH_7	Prodigal:002006	CDS	130387	131994	.	+	0	NIOKKJBH_00647	iolT_2	Major myo-inositol transporter IolT	NA	NA	ab initio prediction:Prodigal:002006,similar to AA sequence:UniProtKB:O34718	gnl|ENA|NIOKKJBH	R3_16_12__contig_1735	fig|1122997.9.peg.654	CDS	R3_16_12__contig_1735_130387+1608	130387	131994	Major myo-inositol transporter IolT	PLF_1912215_00001825	PGF_00018906	NA	NA	ENA:NIOKKJBH_7	0	0	Protein Homology	CDS	130387	131994	.	0	pgaptmp_002299	extdb:pgaptmp_002299	NA	MFS transporter	GO:0055085,GO:0022857	transmembrane transporter activity|0022857||IEA	transmembrane transport|0055085||IEA	NA	ENA:NIOKKJBH
Ajens	gnl|ENA|NIOKKJBH_8	Prodigal:002006	CDS	167	643	.	-	0	NIOKKJBH_00649	mshD_1	Mycothiol acetyltransferase	2.3.1.189	NA	ab initio prediction:Prodigal:002006,protein motif:HAMAP:MF_01698	gnl|ENA|NIOKKJBH	R3_16_12__contig_1736	fig|1122997.9.peg.658	CDS	R3_16_12__contig_1736_643-477	167	643	hypothetical protein	PLF_1912215_00003685	PGF_02906400	NA	NA	ENA:NIOKKJBH_8	0	0	Protein Homology	CDS	167	643	.	0	pgaptmp_002300	extdb:pgaptmp_002300	NA	N-acetyltransferase family protein	NA	NA	NA	NA	ENA:NIOKKJBH
Ajens	gnl|ENA|NIOKKJBH_8	Prodigal:002006	CDS	703	1227	.	+	0	NIOKKJBH_00650	NA	hypothetical protein	NA	NA	ab initio prediction:Prodigal:002006	gnl|ENA|NIOKKJBH	R3_16_12__contig_1736	fig|1122997.9.peg.659	CDS	R3_16_12__contig_1736_703+525	703	1227	hypothetical protein	PLF_1912215_00004607	PGF_07477131	NA	NA	ENA:NIOKKJBH_8	3	0	GeneMarkS-2+	CDS	700	1227	.	0	pgaptmp_002301	extdb:pgaptmp_002301	NA	hypothetical protein	NA	NA	NA	NA	ENA:NIOKKJBH
Ajens	gnl|ENA|NIOKKJBH_8	Prodigal:002006	CDS	1224	1613	.	+	0	NIOKKJBH_00651	NA	hypothetical protein	NA	NA	ab initio prediction:Prodigal:002006	gnl|ENA|NIOKKJBH	R3_16_12__contig_1736	fig|1122997.9.peg.660	CDS	R3_16_12__contig_1736_1224+390	1224	1613	hypothetical protein	PLF_1912215_00005932	PGF_07754566	NA	NA	ENA:NIOKKJBH_8	0	0	GeneMarkS-2+	CDS	1224	1613	.	0	pgaptmp_002302	extdb:pgaptmp_002302	NA	hypothetical protein	NA	NA	NA	NA	ENA:NIOKKJBH
Ajens	gnl|ENA|NIOKKJBH_8	Prodigal:002006	CDS	1648	2292	.	-	0	NIOKKJBH_00652	msrA	Peptide methionine sulfoxide reductase MsrA	1.8.4.11	NA	ab initio prediction:Prodigal:002006,similar to AA sequence:UniProtKB:Q6NEL2	gnl|ENA|NIOKKJBH	R3_16_12__contig_1736	fig|1122997.9.peg.661	CDS	R3_16_12__contig_1736_2292-645	1648	2292	Peptide-methionine (S)-S-oxide reductase MsrA (EC 1.8.4.11)	PLF_1912215_00000523	PGF_05083865	NA	NA	ENA:NIOKKJBH_8	0	33	Protein Homology	CDS	1648	2259	.	0	pgaptmp_002303	extdb:pgaptmp_002303	msrA	peptide-methionine (S)-S-oxide reductase MsrA	GO:0006979,GO:0030091,GO:0008113,GO:0033744	peptide-methionine (S)-S-oxide reductase activity|0008113||IEA,L-methionine:thioredoxin-disulfide S-oxidoreductase activity|0033744||IEA	response to oxidative stress|0006979||IEA,protein repair|0030091||IEA	NA	ENA:NIOKKJBH
Ajens	gnl|ENA|NIOKKJBH_8	Prodigal:002006	CDS	2434	3138	.	-	0	NIOKKJBH_00653	ung	Uracil-DNA glycosylase	3.2.2.27	COG:COG0692	ab initio prediction:Prodigal:002006,similar to AA sequence:UniProtKB:P9WFQ9	gnl|ENA|NIOKKJBH	R3_16_12__contig_1736	fig|1122997.9.peg.662	CDS	R3_16_12__contig_1736_3138-705	2434	3138	Uracil-DNA glycosylase, family 1 (EC 3.2.2.27)	PLF_1912215_00000715	PGF_00066139	NA	NA	ENA:NIOKKJBH_8	0	0	Protein Homology	CDS	2434	3138	.	0	pgaptmp_002304	extdb:pgaptmp_002304	NA	uracil-DNA glycosylase	GO:0006284,GO:0004844	uracil DNA N-glycosylase activity|0004844||IEA	base-excision repair|0006284||IEA	NA	ENA:NIOKKJBH
Ajens	gnl|ENA|NIOKKJBH_8	Prodigal:002006	CDS	3252	4514	.	+	0	NIOKKJBH_00654	NA	hypothetical protein	NA	NA	ab initio prediction:Prodigal:002006	gnl|ENA|NIOKKJBH	R3_16_12__contig_1736	fig|1122997.9.peg.663	CDS	R3_16_12__contig_1736_3252+1263	3252	4514	FIG01121868: Possible membrane protein, Rv0205	PLF_1912215_00001036	PGF_00121830	NA	NA	ENA:NIOKKJBH_8	0	0	Protein Homology	CDS	3252	4514	.	0	pgaptmp_002305	extdb:pgaptmp_002305	NA	AI-2E family transporter	GO:0055085,GO:1905887,GO:0015562	efflux transmembrane transporter activity|0015562||IEA	transmembrane transport|0055085||IEA,autoinducer AI-2 transmembrane transport|1905887||IEA	NA	ENA:NIOKKJBH
Ajens	gnl|ENA|NIOKKJBH_8	Prodigal:002006	CDS	4600	5649	.	+	0	NIOKKJBH_00655	NA	hypothetical protein	NA	NA	ab initio prediction:Prodigal:002006	gnl|ENA|NIOKKJBH	R3_16_12__contig_1736	fig|1122997.9.peg.664	CDS	R3_16_12__contig_1736_4600+1050	4600	5649	hypothetical protein	PLF_1912215_00001529	PGF_09596503	NA	NA	ENA:NIOKKJBH_8	0	0	Protein Homology	CDS	4600	5649	.	0	pgaptmp_002306	extdb:pgaptmp_002306	NA	hypothetical protein	NA	NA	NA	NA	ENA:NIOKKJBH
Ajens	gnl|ENA|NIOKKJBH_8	Prodigal:002006	CDS	5802	6299	.	-	0	NIOKKJBH_00656	greA	Transcription elongation factor GreA	NA	COG:COG0782	ab initio prediction:Prodigal:002006,similar to AA sequence:UniProtKB:A0R2X1	gnl|ENA|NIOKKJBH	R3_16_12__contig_1736	fig|1122997.9.peg.665	CDS	R3_16_12__contig_1736_6299-498	5802	6299	Transcription elongation factor GreA	PLF_1912215_00000673	PGF_01043799	NA	NA	ENA:NIOKKJBH_8	0	0	Protein Homology	CDS	5802	6299	.	0	pgaptmp_002307	extdb:pgaptmp_002307	greA	transcription elongation factor GreA	GO:0032784,GO:0003677,GO:0070063	DNA binding|0003677||IEA,RNA polymerase binding|0070063||IEA	regulation of DNA-templated transcription elongation|0032784||IEA	NA	ENA:NIOKKJBH
Ajens	gnl|ENA|NIOKKJBH_8	Prodigal:002006	CDS	6392	6823	.	-	0	NIOKKJBH_00657	NA	hypothetical protein	NA	NA	ab initio prediction:Prodigal:002006	gnl|ENA|NIOKKJBH	R3_16_12__contig_1736	fig|1122997.9.peg.666	CDS	R3_16_12__contig_1736_6823-432	6392	6823	hypothetical protein	PLF_1912215_00001619	PGF_02904583	NA	NA	ENA:NIOKKJBH_8	0	0	Protein Homology	CDS	6392	6823	.	0	pgaptmp_002308	extdb:pgaptmp_002308	NA	DUF4307 domain-containing protein	NA	NA	NA	NA	ENA:NIOKKJBH
Ajens	gnl|ENA|NIOKKJBH_8	Prodigal:002006	CDS	6864	7040	.	+	0	NIOKKJBH_00658	NA	hypothetical protein	NA	NA	ab initio prediction:Prodigal:002006	gnl|ENA|NIOKKJBH	R3_16_12__contig_1736	fig|1122997.9.peg.667	CDS	R3_16_12__contig_1736_6864+177	6864	7040	hypothetical protein	PLF_1912215_00006290	PGF_07750132	NA	NA	ENA:NIOKKJBH_8	0	0	Protein Homology	CDS	6864	7040	.	0	pgaptmp_002309	extdb:pgaptmp_002309	NA	GNAT family acetyltransferase	NA	NA	NA	NA	ENA:NIOKKJBH
Ajens	gnl|ENA|NIOKKJBH_8	Prodigal:002006	CDS	7089	9113	.	+	0	NIOKKJBH_00659	NA	hypothetical protein	NA	NA	ab initio prediction:Prodigal:002006	gnl|ENA|NIOKKJBH	R3_16_12__contig_1736	fig|1122997.9.peg.668	CDS	R3_16_12__contig_1736_7089+2025	7089	9113	Uncharacterized protein YyaL	PLF_1912215_00001427	PGF_05864899	NA	NA	ENA:NIOKKJBH_8	0	0	Protein Homology	CDS	7089	9113	.	0	pgaptmp_002310	extdb:pgaptmp_002310	NA	thioredoxin domain-containing protein	NA	NA	NA	NA	ENA:NIOKKJBH
Ajens	gnl|ENA|NIOKKJBH_8	Prodigal:002006	CDS	9171	9992	.	-	0	NIOKKJBH_00660	NA	(2Z%2C6E)-farnesyl diphosphate synthase	2.5.1.68	COG:COG0020	ab initio prediction:Prodigal:002006,similar to AA sequence:UniProtKB:Q47SS3	gnl|ENA|NIOKKJBH	R3_16_12__contig_1736	fig|1122997.9.peg.669	CDS	R3_16_12__contig_1736_9992-822	9171	9992	(2E,6Z)-farnesyl diphosphate synthase (EC 2.5.1.68)	PLF_1912215_00000135	PGF_00059672	NA	NA	ENA:NIOKKJBH_8	0	0	Protein Homology	CDS	9171	9992	.	0	pgaptmp_002311	extdb:pgaptmp_002311	uppS	polyprenyl diphosphate synthase	GO:0009252,GO:0005737	NA	peptidoglycan biosynthetic process|0009252||IEA	NA	ENA:NIOKKJBH
Ajens	gnl|ENA|NIOKKJBH_8	Prodigal:002006	CDS	10139	10873	.	+	0	NIOKKJBH_00661	NA	hypothetical protein	NA	NA	ab initio prediction:Prodigal:002006	gnl|ENA|NIOKKJBH	R3_16_12__contig_1736	fig|1122997.9.peg.670	CDS	R3_16_12__contig_1736_10139+735	10139	10873	FIG01964566: Predicted membrane protein, hemolysin III homolog	PLF_1912215_00000335	PGF_00002592	NA	NA	ENA:NIOKKJBH_8	0	0	Protein Homology	CDS	10139	10873	.	0	pgaptmp_002312	extdb:pgaptmp_002312	trhA	PAQR family membrane homeostasis protein TrhA	GO:0019835	NA	cytolysis|0019835||IEA	NA	ENA:NIOKKJBH
Ajens	gnl|ENA|NIOKKJBH_8	Prodigal:002006	CDS	11037	12401	.	+	0	NIOKKJBH_00662	NA	hypothetical protein	NA	NA	ab initio prediction:Prodigal:002006	gnl|ENA|NIOKKJBH	R3_16_12__contig_1736	fig|1122997.9.peg.671	CDS	R3_16_12__contig_1736_11037+1365	11037	12401	Predicted ATPase related to phosphate starvation-inducible protein PhoH	PLF_1912215_00000557	PGF_06051594	NA	NA	ENA:NIOKKJBH_8	0	0	Protein Homology	CDS	11037	12401	.	0	pgaptmp_002313	extdb:pgaptmp_002313	NA	PhoH family protein	GO:0005524	ATP binding|0005524||IEA	NA	NA	ENA:NIOKKJBH
Ajens	gnl|ENA|NIOKKJBH_8	Prodigal:002006	CDS	12436	13002	.	+	0	NIOKKJBH_00663	NA	hypothetical protein	NA	NA	ab initio prediction:Prodigal:002006	gnl|ENA|NIOKKJBH	R3_16_12__contig_1736	fig|1122997.9.peg.672	CDS	R3_16_12__contig_1736_12436+567	12436	13002	hypothetical protein	PLF_1912215_00002077	PGF_07650874	NA	NA	ENA:NIOKKJBH_8	9	0	Protein Homology	CDS	12445	13002	.	0	pgaptmp_002314	extdb:pgaptmp_002314	NA	DUF4245 domain-containing protein	NA	NA	NA	NA	ENA:NIOKKJBH
Ajens	gnl|ENA|NIOKKJBH_8	Prodigal:002006	CDS	13013	13282	.	-	0	NIOKKJBH_00664	xseB	Exodeoxyribonuclease 7 small subunit	3.1.11.6	NA	ab initio prediction:Prodigal:002006,protein motif:HAMAP:MF_00337	gnl|ENA|NIOKKJBH	R3_16_12__contig_1736	fig|1122997.9.peg.673	CDS	R3_16_12__contig_1736_13282-270	13013	13282	Exodeoxyribonuclease VII small subunit (EC 3.1.11.6)	PLF_1912215_00001015	PGF_05076104	NA	NA	ENA:NIOKKJBH_8	0	0	Protein Homology	CDS	13013	13282	.	0	pgaptmp_002315	extdb:pgaptmp_002315	NA	exodeoxyribonuclease VII small subunit	GO:0006308,GO:0008855	exodeoxyribonuclease VII activity|0008855||IEA	DNA catabolic process|0006308||IEA	NA	ENA:NIOKKJBH
Ajens	gnl|ENA|NIOKKJBH_8	Prodigal:002006	CDS	13279	14523	.	-	0	NIOKKJBH_00665	xseA	Exodeoxyribonuclease 7 large subunit	3.1.11.6	COG:COG1570	ab initio prediction:Prodigal:002006,similar to AA sequence:UniProtKB:P9WF31	gnl|ENA|NIOKKJBH	R3_16_12__contig_1736	fig|1122997.9.peg.674	CDS	R3_16_12__contig_1736_14523-1245	13279	14523	Exodeoxyribonuclease VII large subunit (EC 3.1.11.6)	PLF_1912215_00000322	PGF_00425024	NA	NA	ENA:NIOKKJBH_8	0	0	Protein Homology	CDS	13279	14523	.	0	pgaptmp_002316	extdb:pgaptmp_002316	xseA	exodeoxyribonuclease VII large subunit	GO:0006308,GO:0008855,GO:0009318	exodeoxyribonuclease VII activity|0008855||IEA	DNA catabolic process|0006308||IEA	NA	ENA:NIOKKJBH
Ajens	gnl|ENA|NIOKKJBH_8	Prodigal:002006	CDS	14591	15562	.	+	0	NIOKKJBH_00666	ispH2	4-hydroxy-3-methylbut-2-enyl diphosphate reductase 2	1.17.7.4	COG:COG0761	ab initio prediction:Prodigal:002006,similar to AA sequence:UniProtKB:P9WKG1	gnl|ENA|NIOKKJBH	R3_16_12__contig_1736	fig|1122997.9.peg.675	CDS	R3_16_12__contig_1736_14591+972	14591	15562	4-hydroxy-3-methylbut-2-enyl diphosphate reductase (EC 1.17.7.4)	PLF_1912215_00003182	PGF_00423732	NA	NA	ENA:NIOKKJBH_8	0	0	Protein Homology	CDS	14591	15562	.	0	pgaptmp_002317	extdb:pgaptmp_002317	NA	4-hydroxy-3-methylbut-2-enyl diphosphate reductase	GO:0019288,GO:0046872,GO:0051745	metal ion binding|0046872||IEA,4-hydroxy-3-methylbut-2-enyl diphosphate reductase activity|0051745||IEA	isopentenyl diphosphate biosynthetic process%2C methylerythritol 4-phosphate pathway|0019288||IEA	NA	ENA:NIOKKJBH
Ajens	gnl|ENA|NIOKKJBH_8	Prodigal:002006	CDS	17063	18382	.	+	0	NIOKKJBH_00668	apeB	putative M18 family aminopeptidase 2	3.4.11.-	COG:COG1362	ab initio prediction:Prodigal:002006,similar to AA sequence:UniProtKB:Q9HYZ3	gnl|ENA|NIOKKJBH	R3_16_12__contig_1736	fig|1122997.9.peg.677	CDS	R3_16_12__contig_1736_17063+1320	17063	18382	Aspartyl aminopeptidase (EC 3.4.11.21)	PLF_1912215_00000222	PGF_01990221	NA	NA	ENA:NIOKKJBH_8	24	0	Protein Homology	CDS	17087	18382	.	0	pgaptmp_002319	extdb:pgaptmp_002319	NA	M18 family aminopeptidase	GO:0006508,GO:0004177,GO:0008270	aminopeptidase activity|0004177||IEA,zinc ion binding|0008270||IEA	proteolysis|0006508||IEA	NA	ENA:NIOKKJBH
Ajens	gnl|ENA|NIOKKJBH_8	Prodigal:002006	CDS	18383	19285	.	-	0	NIOKKJBH_00669	NA	hypothetical protein	NA	NA	ab initio prediction:Prodigal:002006	gnl|ENA|NIOKKJBH	R3_16_12__contig_1736	fig|1122997.9.peg.678	CDS	R3_16_12__contig_1736_19285-903	18383	19285	3-demethylubiquinone-9 3-methyltransferase	PLF_1912215_00000806	PGF_01963798	NA	NA	ENA:NIOKKJBH_8	0	0	Protein Homology	CDS	18383	19285	.	0	pgaptmp_002320	extdb:pgaptmp_002320	NA	VOC family protein	NA	NA	NA	NA	ENA:NIOKKJBH
Ajens	gnl|ENA|NIOKKJBH_8	Prodigal:002006	CDS	19347	20420	.	+	0	NIOKKJBH_00670	ychF	Ribosome-binding ATPase YchF	NA	COG:COG0012	ab initio prediction:Prodigal:002006,similar to AA sequence:UniProtKB:P44681	gnl|ENA|NIOKKJBH	R3_16_12__contig_1736	fig|1122997.9.peg.679	CDS	R3_16_12__contig_1736_19347+1074	19347	20420	GTP-binding and nucleic acid-binding protein YchF	PLF_1912215_00000352	PGF_00007012	NA	NA	ENA:NIOKKJBH_8	0	0	Protein Homology	CDS	19347	20420	.	0	pgaptmp_002321	extdb:pgaptmp_002321	ychF	redox-regulated ATPase YchF	GO:0005524,GO:0005525,GO:0016887	ATP binding|0005524||IEA,GTP binding|0005525||IEA,ATP hydrolysis activity|0016887||IEA	NA	NA	ENA:NIOKKJBH
Ajens	gnl|ENA|NIOKKJBH_8	Prodigal:002006	CDS	20580	20834	.	+	0	NIOKKJBH_00671	NA	hypothetical protein	NA	NA	ab initio prediction:Prodigal:002006	gnl|ENA|NIOKKJBH	R3_16_12__contig_1736	fig|1122997.9.peg.680	CDS	R3_16_12__contig_1736_20547+288	20547	20834	Antitoxin HigA	PLF_1912215_00000076	PGF_04718052	NA	NA	ENA:NIOKKJBH_8	33	0	Protein Homology	CDS	20547	20834	.	0	pgaptmp_002322	extdb:pgaptmp_002322	NA	HigA family addiction module antitoxin	GO:0003677	DNA binding|0003677||IEA	NA	NA	ENA:NIOKKJBH
Ajens	gnl|ENA|NIOKKJBH_8	Prodigal:002006	CDS	21116	21376	.	+	0	NIOKKJBH_00672	relJ	Antitoxin RelJ	NA	COG:COG2161	ab initio prediction:Prodigal:002006,similar to AA sequence:UniProtKB:P9WF25	gnl|ENA|NIOKKJBH	R3_16_12__contig_1736	fig|1122997.9.peg.681	CDS	R3_16_12__contig_1736_21116+261	21116	21376	YefM protein (antitoxin to YoeB)	PLF_1912215_00004146	PGF_00067301	NA	NA	ENA:NIOKKJBH_8	0	0	Protein Homology	CDS	21116	21376	.	0	pgaptmp_002323	extdb:pgaptmp_002323	NA	type II toxin-antitoxin system Phd/YefM family antitoxin	GO:0006355,GO:0045927,GO:0003677,GO:0097351,GO:0110001	DNA binding|0003677||IEA,toxin sequestering activity|0097351||IEA	regulation of DNA-templated transcription|0006355||IEA,positive regulation of growth|0045927||IEA	NA	ENA:NIOKKJBH
Ajens	gnl|ENA|NIOKKJBH_8	Prodigal:002006	CDS	21377	21631	.	+	0	NIOKKJBH_00673	yoeB	Toxin YoeB	3.1.-.-	COG:COG4115	ab initio prediction:Prodigal:002006,similar to AA sequence:UniProtKB:P69348	gnl|ENA|NIOKKJBH	R3_16_12__contig_1736	fig|1122997.9.peg.682	CDS	R3_16_12__contig_1736_21377+255	21377	21631	YoeB toxin protein	PLF_1912215_00004147	PGF_03775681	NA	NA	ENA:NIOKKJBH_8	0	0	Protein Homology	CDS	21377	21631	.	0	pgaptmp_002324	extdb:pgaptmp_002324	NA	Txe/YoeB family addiction module toxin	GO:0008219	NA	cell death|0008219||IEA	NA	ENA:NIOKKJBH
Ajens	gnl|ENA|NIOKKJBH_8	Prodigal:002006	CDS	21881	22420	.	+	0	NIOKKJBH_00674	NA	hypothetical protein	NA	NA	ab initio prediction:Prodigal:002006	gnl|ENA|NIOKKJBH	R3_16_12__contig_1736	fig|1122997.9.peg.683	CDS	R3_16_12__contig_1736_21881+540	21881	22420	hypothetical protein	PLF_1912215_00005856	PGF_06925029	NA	NA	ENA:NIOKKJBH_8	0	0	Protein Homology	CDS	21881	22420	.	0	pgaptmp_002325	extdb:pgaptmp_002325	NA	GNAT family N-acetyltransferase	GO:0008080	N-acetyltransferase activity|0008080||IEA	NA	NA	ENA:NIOKKJBH
Ajens	gnl|ENA|NIOKKJBH_8	Prodigal:002006	CDS	23081	24961	.	+	0	NIOKKJBH_00676	NA	Putative multidrug export ATP-binding/permease protein	3.6.3.-	COG:COG1132	ab initio prediction:Prodigal:002006,similar to AA sequence:UniProtKB:Q99T13	gnl|ENA|NIOKKJBH	R3_16_12__contig_1736	fig|1122997.9.peg.685	CDS	R3_16_12__contig_1736_23081+1881	23081	24961	Efflux ABC transporter, permease/ATP-binding protein	PLF_1912215_00000881	PGF_03192541	NA	NA	ENA:NIOKKJBH_8	15	0	Protein Homology	CDS	23066	24961	.	0	pgaptmp_002327	extdb:pgaptmp_002327	NA	ABC transporter ATP-binding protein	GO:0005524,GO:0016887,GO:0042626,GO:0140359,GO:0055052	ATP binding|0005524||IEA,ATP hydrolysis activity|0016887||IEA,ATPase-coupled transmembrane transporter activity|0042626||IEA,ABC-type transporter activity|0140359||IEA	NA	NA	ENA:NIOKKJBH
Ajens	gnl|ENA|NIOKKJBH_8	Prodigal:002006	CDS	24978	26042	.	+	0	NIOKKJBH_00677	NA	hypothetical protein	NA	NA	ab initio prediction:Prodigal:002006	gnl|ENA|NIOKKJBH	R3_16_12__contig_1736	fig|1122997.9.peg.686	CDS	R3_16_12__contig_1736_24978+1065	24978	26042	hypothetical protein	PLF_1912215_00001450	PGF_08225224	NA	NA	ENA:NIOKKJBH_8	0	0	Protein Homology	CDS	24978	26042	.	0	pgaptmp_002328	extdb:pgaptmp_002328	NA	iron chaperone	GO:0006826,GO:0046872	metal ion binding|0046872||IEA	iron ion transport|0006826||IEA	NA	ENA:NIOKKJBH
Ajens	gnl|ENA|NIOKKJBH_8	Prodigal:002006	CDS	26039	26566	.	+	0	NIOKKJBH_00678	adaB	Methylated-DNA--protein-cysteine methyltransferase%2C inducible	2.1.1.63	COG:COG0350	ab initio prediction:Prodigal:002006,similar to AA sequence:UniProtKB:P19220	gnl|ENA|NIOKKJBH	R3_16_12__contig_1736	fig|1122997.9.peg.687	CDS	R3_16_12__contig_1736_26039+528	26039	26566	Methylated-DNA--protein-cysteine methyltransferase (EC 2.1.1.63)	PLF_1912215_00003500	PGF_10483430	NA	NA	ENA:NIOKKJBH_8	0	0	Protein Homology	CDS	26039	26566	.	0	pgaptmp_002329	extdb:pgaptmp_002329	NA	methylated-DNA--[protein]-cysteine S-methyltransferase	GO:0006281,GO:0032259,GO:0003677,GO:0003908,GO:0046872	DNA binding|0003677||IEA,methylated-DNA-[protein]-cysteine S-methyltransferase activity|0003908||IEA,metal ion binding|0046872||IEA	DNA repair|0006281||IEA,methylation|0032259||IEA	NA	ENA:NIOKKJBH
Ajens	gnl|ENA|NIOKKJBH_8	Prodigal:002006	CDS	26662	27228	.	-	0	NIOKKJBH_00679	pncA	Nicotinamidase/pyrazinamidase	3.5.1.19	COG:COG1335	ab initio prediction:Prodigal:002006,similar to AA sequence:UniProtKB:I6XD65	gnl|ENA|NIOKKJBH	R3_16_12__contig_1736	fig|1122997.9.peg.688	CDS	R3_16_12__contig_1736_27228-567	26662	27228	Nicotinamidase (EC 3.5.1.19)	PLF_1912215_00003018	PGF_01935566	NA	NA	ENA:NIOKKJBH_8	0	0	Protein Homology	CDS	26662	27228	.	0	pgaptmp_002330	extdb:pgaptmp_002330	NA	isochorismatase family protein	NA	NA	NA	NA	ENA:NIOKKJBH
Ajens	gnl|ENA|NIOKKJBH_8	Prodigal:002006	CDS	28792	28971	.	-	0	NIOKKJBH_00681	NA	hypothetical protein	NA	NA	ab initio prediction:Prodigal:002006	gnl|ENA|NIOKKJBH	R3_16_12__contig_1736	fig|1122997.9.peg.690	CDS	R3_16_12__contig_1736_28971-180	28792	28971	hypothetical protein	PLF_1912215_00003959	PGF_07449329	NA	NA	ENA:NIOKKJBH_8	0	0	GeneMarkS-2+	CDS	28792	28971	.	0	pgaptmp_002332	extdb:pgaptmp_002332	NA	hypothetical protein	NA	NA	NA	NA	ENA:NIOKKJBH
Ajens	gnl|ENA|NIOKKJBH_8	Prodigal:002006	CDS	29153	29878	.	+	0	NIOKKJBH_00682	lnrK_1	Transcriptional regulatory protein LnrK	NA	COG:COG2197	ab initio prediction:Prodigal:002006,similar to AA sequence:UniProtKB:P94439	gnl|ENA|NIOKKJBH	R3_16_12__contig_1736	fig|1122997.9.peg.691	CDS	R3_16_12__contig_1736_29153+726	29153	29878	hypothetical protein	PLF_1912215_00002553	PGF_00863927	NA	NA	ENA:NIOKKJBH_8	0	0	Protein Homology	CDS	29153	29878	.	0	pgaptmp_002333	extdb:pgaptmp_002333	NA	response regulator	GO:0000160	NA	phosphorelay signal transduction system|0000160||IEA	NA	ENA:NIOKKJBH
Ajens	gnl|ENA|NIOKKJBH_8	Prodigal:002006	CDS	29956	31473	.	+	0	NIOKKJBH_00683	proP_1	Ectoine/proline transporter ProP	NA	NA	ab initio prediction:Prodigal:002006,similar to AA sequence:UniProtKB:Q79VC4	gnl|ENA|NIOKKJBH	R3_16_12__contig_1736	fig|1122997.9.peg.692	CDS	R3_16_12__contig_1736_29956+1518	29956	31473	L-Proline/Glycine betaine transporter ProP	PLF_1912215_00000011	PGF_10337148	NA	NA	ENA:NIOKKJBH_8	0	0	Protein Homology	CDS	29956	31473	.	0	pgaptmp_002334	extdb:pgaptmp_002334	NA	MFS transporter	GO:0055085,GO:0022857	transmembrane transporter activity|0022857||IEA	transmembrane transport|0055085||IEA	NA	ENA:NIOKKJBH
Ajens	gnl|ENA|NIOKKJBH_8	Prodigal:002006	CDS	31486	32340	.	+	0	NIOKKJBH_00684	NA	hypothetical protein	NA	NA	ab initio prediction:Prodigal:002006	gnl|ENA|NIOKKJBH	R3_16_12__contig_1736	fig|1122997.9.peg.693	CDS	R3_16_12__contig_1736_31486+855	31486	32340	hypothetical protein	PLF_1912215_00003585	PGF_02865823	NA	NA	ENA:NIOKKJBH_8	0	0	Protein Homology	CDS	31486	32340	.	0	pgaptmp_002335	extdb:pgaptmp_002335	NA	CHAD domain-containing protein	NA	NA	NA	NA	ENA:NIOKKJBH
Ajens	gnl|ENA|NIOKKJBH_8	Prodigal:002006	CDS	32535	32945	.	+	0	NIOKKJBH_00685	NA	hypothetical protein	NA	NA	ab initio prediction:Prodigal:002006	gnl|ENA|NIOKKJBH	R3_16_12__contig_1736	fig|1122997.9.peg.694	CDS	R3_16_12__contig_1736_32535+411	32535	32945	hypothetical protein	PLF_1912215_00001603	PGF_02904577	NA	NA	ENA:NIOKKJBH_8	0	0	GeneMarkS-2+	CDS	32535	32945	.	0	pgaptmp_002336	extdb:pgaptmp_002336	NA	hypothetical protein	NA	NA	NA	NA	ENA:NIOKKJBH
Ajens	gnl|ENA|NIOKKJBH_8	Prodigal:002006	CDS	33048	33680	.	-	0	NIOKKJBH_00686	gph_3	Phosphoglycolate phosphatase	3.1.3.18	NA	ab initio prediction:Prodigal:002006,protein motif:HAMAP:MF_00495	gnl|ENA|NIOKKJBH	R3_16_12__contig_1736	fig|1122997.9.peg.695	CDS	R3_16_12__contig_1736_33680-633	33048	33680	Hydrolase, haloacid dehalogenase-like family	PLF_1912215_00001099	PGF_00012840	NA	NA	ENA:NIOKKJBH_8	0	0	Protein Homology	CDS	33048	33680	.	0	pgaptmp_002337	extdb:pgaptmp_002337	NA	HAD family hydrolase	NA	NA	NA	NA	ENA:NIOKKJBH
Ajens	gnl|ENA|NIOKKJBH_8	Prodigal:002006	CDS	33748	34410	.	+	0	NIOKKJBH_00687	NA	hypothetical protein	NA	NA	ab initio prediction:Prodigal:002006	gnl|ENA|NIOKKJBH	R3_16_12__contig_1736	fig|1122997.9.peg.696	CDS	R3_16_12__contig_1736_33748+663	33748	34410	hypothetical protein	PLF_1912215_00000742	PGF_08225224	NA	NA	ENA:NIOKKJBH_8	30	0	Protein Homology	CDS	33778	34410	.	0	pgaptmp_002338	extdb:pgaptmp_002338	NA	peptidyl-tRNA hydrolase	GO:0004045	peptidyl-tRNA hydrolase activity|0004045||IEA	NA	NA	ENA:NIOKKJBH
Ajens	gnl|ENA|NIOKKJBH_8	Prodigal:002006	CDS	35020	35826	.	-	0	NIOKKJBH_00689	NA	hypothetical protein	NA	NA	ab initio prediction:Prodigal:002006	gnl|ENA|NIOKKJBH	R3_16_12__contig_1736	fig|1122997.9.peg.698	CDS	R3_16_12__contig_1736_35826-807	35020	35826	hypothetical protein	PLF_1912215_00004524	PGF_02898126	NA	NA	ENA:NIOKKJBH_8	0	0	GeneMarkS-2+	CDS	35020	35826	.	0	pgaptmp_002340	extdb:pgaptmp_002340	NA	hypothetical protein	NA	NA	NA	NA	ENA:NIOKKJBH
Ajens	gnl|ENA|NIOKKJBH_8	Prodigal:002006	CDS	37186	38157	.	+	0	NIOKKJBH_00691	iolS	Aldo-keto reductase IolS	1.1.1.-	COG:COG0667	ab initio prediction:Prodigal:002006,similar to AA sequence:UniProtKB:P46336	gnl|ENA|NIOKKJBH	R3_16_12__contig_1736	fig|1122997.9.peg.700	CDS	R3_16_12__contig_1736_37186+972	37186	38157	Aldo/keto reductase, SCO4109 family	PLF_1912215_00000876	PGF_00038913	NA	NA	ENA:NIOKKJBH_8	0	0	Protein Homology	CDS	37186	38157	.	0	pgaptmp_002342	extdb:pgaptmp_002342	NA	aldo/keto reductase	NA	NA	NA	NA	ENA:NIOKKJBH
Ajens	gnl|ENA|NIOKKJBH_8	Prodigal:002006	CDS	38282	38794	.	+	0	NIOKKJBH_00692	tpx	Thiol peroxidase	1.11.1.15	COG:COG2077	ab initio prediction:Prodigal:002006,similar to AA sequence:UniProtKB:P9WG35	gnl|ENA|NIOKKJBH	R3_16_12__contig_1736	fig|1122997.9.peg.701	CDS	R3_16_12__contig_1736_38282+513	38282	38794	Thiol peroxidase, Tpx-type (EC 1.11.1.15)	PLF_1912215_00003539	PGF_00413533	NA	NA	ENA:NIOKKJBH_8	9	0	Protein Homology	CDS	38291	38794	.	0	pgaptmp_002343	extdb:pgaptmp_002343	tpx	thiol peroxidase	GO:0008379,GO:0016684	thioredoxin peroxidase activity|0008379||IEA,oxidoreductase activity%2C acting on peroxide as acceptor|0016684||IEA	NA	NA	ENA:NIOKKJBH
Ajens	gnl|ENA|NIOKKJBH_8	Prodigal:002006	CDS	38953	40128	.	-	0	NIOKKJBH_00693	ugd	UDP-glucose 6-dehydrogenase	1.1.1.22	COG:COG1004	ab initio prediction:Prodigal:002006,similar to AA sequence:UniProtKB:P76373	gnl|ENA|NIOKKJBH	R3_16_12__contig_1736	fig|1122997.9.peg.702	CDS	R3_16_12__contig_1736_40128-1176	38953	40128	UDP-glucose 6-dehydrogenase (EC 1.1.1.22)	PLF_1912215_00001408	PGF_10410292	NA	NA	ENA:NIOKKJBH_8	0	0	Protein Homology	CDS	38953	40128	.	0	pgaptmp_002344	extdb:pgaptmp_002344	NA	nucleotide sugar dehydrogenase	GO:0000271,GO:0016616,GO:0051287	oxidoreductase activity%2C acting on the CH-OH group of donors%2C NAD or NADP as acceptor|0016616||IEA,NAD binding|0051287||IEA	polysaccharide biosynthetic process|0000271||IEA	NA	ENA:NIOKKJBH
Ajens	gnl|ENA|NIOKKJBH_8	Prodigal:002006	CDS	40225	41151	.	+	0	NIOKKJBH_00694	NA	Monoacylglycerol lipase	3.1.1.23	COG:COG2267	ab initio prediction:Prodigal:002006,similar to AA sequence:UniProtKB:A0QNZ7	gnl|ENA|NIOKKJBH	R3_16_12__contig_1736	fig|1122997.9.peg.703	CDS	R3_16_12__contig_1736_40225+927	40225	41151	Lysophospholipase (EC 3.1.1.5); Monoglyceride lipase (EC 3.1.1.23)	PLF_1912215_00000456	PGF_10512761	NA	NA	ENA:NIOKKJBH_8	0	0	Protein Homology	CDS	40225	41151	.	0	pgaptmp_002345	extdb:pgaptmp_002345	NA	alpha/beta fold hydrolase	NA	NA	NA	NA	ENA:NIOKKJBH
Ajens	gnl|ENA|NIOKKJBH_8	Prodigal:002006	CDS	41612	43519	.	+	0	NIOKKJBH_00696	mutA	Methylmalonyl-CoA mutase small subunit	5.4.99.2	COG:COG1884	ab initio prediction:Prodigal:002006,similar to AA sequence:UniProtKB:P11652	gnl|ENA|NIOKKJBH	R3_16_12__contig_1736	fig|1122997.9.peg.705	CDS	R3_16_12__contig_1736_41612+1908	41612	43519	Methylmalonyl-CoA mutase small subunit, MutA (EC 5.4.99.2)	PLF_1912215_00001171	PGF_00021023	NA	NA	ENA:NIOKKJBH_8	0	0	Protein Homology	CDS	41612	43519	.	0	pgaptmp_002346	extdb:pgaptmp_002346	mutA	methylmalonyl-CoA mutase small subunit	GO:0019652,GO:0004494	methylmalonyl-CoA mutase activity|0004494||IEA	lactate fermentation to propionate and acetate|0019652||IEA	NA	ENA:NIOKKJBH
Ajens	gnl|ENA|NIOKKJBH_8	Prodigal:002006	CDS	43516	45708	.	+	0	NIOKKJBH_00697	mutB_1	Methylmalonyl-CoA mutase large subunit	5.4.99.2	COG:COG1884	ab initio prediction:Prodigal:002006,similar to AA sequence:UniProtKB:P11653	gnl|ENA|NIOKKJBH	R3_16_12__contig_1736	fig|1122997.9.peg.706	CDS	R3_16_12__contig_1736_43516+2193	43516	45708	Methylmalonyl-CoA mutase large subunit, MutB (EC 5.4.99.2)	PLF_1912215_00001170	PGF_00021022	NA	NA	ENA:NIOKKJBH_8	0	0	Protein Homology	CDS	43516	45708	.	0	pgaptmp_002347	extdb:pgaptmp_002347	scpA	methylmalonyl-CoA mutase	GO:0004494,GO:0031419,GO:0046872	methylmalonyl-CoA mutase activity|0004494||IEA,cobalamin binding|0031419||IEA,metal ion binding|0046872||IEA	NA	NA	ENA:NIOKKJBH
Ajens	gnl|ENA|NIOKKJBH_8	Prodigal:002006	CDS	45994	47022	.	+	0	NIOKKJBH_00698	NA	putative GTPase	3.6.-.-	COG:COG1703	ab initio prediction:Prodigal:002006,similar to AA sequence:UniProtKB:P9WPZ1	gnl|ENA|NIOKKJBH	R3_16_12__contig_1736	fig|1122997.9.peg.707	CDS	R3_16_12__contig_1736_45994+1029	45994	47022	YgfD: protein that forms a complex with the methylmalonyl-CoA mutase in a pathway for conversion of succinyl-CoA to propionyl-CoA	PLF_1912215_00000012	PGF_01476110	NA	NA	ENA:NIOKKJBH_8	0	0	Protein Homology	CDS	45994	47022	.	0	pgaptmp_002348	extdb:pgaptmp_002348	meaB	methylmalonyl Co-A mutase-associated GTPase MeaB	GO:0003924,GO:0005525	GTPase activity|0003924||IEA,GTP binding|0005525||IEA	NA	NA	ENA:NIOKKJBH
Ajens	gnl|ENA|NIOKKJBH_8	Prodigal:002006	CDS	47105	47335	.	-	0	NIOKKJBH_00699	NA	hypothetical protein	NA	NA	ab initio prediction:Prodigal:002006	gnl|ENA|NIOKKJBH	R3_16_12__contig_1736	fig|1122997.9.peg.708	CDS	R3_16_12__contig_1736_47335-231	47105	47335	Uncharacterized S4 RNA-binding-domain protein YbcJ	PLF_1912215_00001426	PGF_06916058	NA	NA	ENA:NIOKKJBH_8	0	15	Protein Homology	CDS	47105	47320	.	0	pgaptmp_002349	extdb:pgaptmp_002349	NA	RNA-binding S4 domain-containing protein	GO:0003723	RNA binding|0003723||IEA	NA	NA	ENA:NIOKKJBH
Ajens	gnl|ENA|NIOKKJBH_8	Prodigal:002006	CDS	47484	48293	.	-	0	NIOKKJBH_00700	glnQ_1	Glutamine transport ATP-binding protein GlnQ	NA	NA	ab initio prediction:Prodigal:002006,similar to AA sequence:UniProtKB:P27675	gnl|ENA|NIOKKJBH	R3_16_12__contig_1736	fig|1122997.9.peg.709	CDS	R3_16_12__contig_1736_48293-810	47484	48293	ABC transporter, ATP-binding protein (cluster 3, basic aa/glutamine/opines)	PLF_1912215_00000168	PGF_10106935	NA	NA	ENA:NIOKKJBH_8	0	48	Protein Homology	CDS	47484	48245	.	0	pgaptmp_002350	extdb:pgaptmp_002350	NA	amino acid ABC transporter ATP-binding protein	GO:0005524,GO:0015424,GO:0016887,GO:0042626,GO:0140359	ATP binding|0005524||IEA,ABC-type amino acid transporter activity|0015424||IEA,ATP hydrolysis activity|0016887||IEA,ATPase-coupled transmembrane transporter activity|0042626||IEA,ABC-type transporter activity|0140359||IEA	NA	NA	ENA:NIOKKJBH
Ajens	gnl|ENA|NIOKKJBH_8	Prodigal:002006	CDS	48302	49243	.	-	0	NIOKKJBH_00701	NA	hypothetical protein	NA	NA	ab initio prediction:Prodigal:002006	gnl|ENA|NIOKKJBH	R3_16_12__contig_1736	fig|1122997.9.peg.710	CDS	R3_16_12__contig_1736_49243-942	48302	49243	ABC transporter, permease protein (cluster 3, basic aa/glutamine/opines)	PLF_1912215_00000169	PGF_07804709	NA	NA	ENA:NIOKKJBH_8	0	0	Protein Homology	CDS	48302	49243	.	0	pgaptmp_002351	extdb:pgaptmp_002351	NA	amino acid ABC transporter permease	GO:0006865,GO:0042626,GO:0140359	ATPase-coupled transmembrane transporter activity|0042626||IEA,ABC-type transporter activity|0140359||IEA	amino acid transport|0006865||IEA	NA	ENA:NIOKKJBH
Ajens	gnl|ENA|NIOKKJBH_8	Prodigal:002006	CDS	49249	50190	.	-	0	NIOKKJBH_00702	NA	hypothetical protein	NA	NA	ab initio prediction:Prodigal:002006	gnl|ENA|NIOKKJBH	R3_16_12__contig_1736	fig|1122997.9.peg.711	CDS	R3_16_12__contig_1736_50190-942	49249	50190	ABC transporter, substrate-binding protein (cluster 3, basic aa/glutamine/opines)	PLF_1912215_00000072	PGF_05873585	NA	NA	ENA:NIOKKJBH_8	0	0	Protein Homology	CDS	49249	50190	.	0	pgaptmp_002352	extdb:pgaptmp_002352	NA	ABC transporter substrate-binding protein	NA	NA	NA	NA	ENA:NIOKKJBH
Ajens	gnl|ENA|NIOKKJBH_8	Prodigal:002006	CDS	50234	51172	.	-	0	NIOKKJBH_00703	NA	hypothetical protein	NA	NA	ab initio prediction:Prodigal:002006	gnl|ENA|NIOKKJBH	R3_16_12__contig_1736	fig|1122997.9.peg.712	CDS	R3_16_12__contig_1736_51172-939	50234	51172	ABC transporter, substrate-binding protein (cluster 3, basic aa/glutamine/opines)	PLF_1912215_00000072	PGF_05873585	NA	NA	ENA:NIOKKJBH_8	0	0	Protein Homology	CDS	50234	51172	.	0	pgaptmp_002353	extdb:pgaptmp_002353	NA	ABC transporter substrate-binding protein	NA	NA	NA	NA	ENA:NIOKKJBH
Ajens	gnl|ENA|NIOKKJBH_8	Prodigal:002006	CDS	51346	52851	.	-	0	NIOKKJBH_00704	NA	hypothetical protein	NA	NA	ab initio prediction:Prodigal:002006	gnl|ENA|NIOKKJBH	R3_16_12__contig_1736	fig|1122997.9.peg.714	CDS	R3_16_12__contig_1736_52851-1506	51346	52851	hypothetical protein	PLF_1912215_00001477	PGF_12670687	NA	NA	ENA:NIOKKJBH_8	0	0	Protein Homology	CDS	51346	52851	.	0	pgaptmp_002354	extdb:pgaptmp_002354	NA	permease prefix domain 1-containing protein	NA	NA	NA	NA	ENA:NIOKKJBH
Ajens	gnl|ENA|NIOKKJBH_8	Prodigal:002006	CDS	52853	53218	.	-	0	NIOKKJBH_00705	NA	hypothetical protein	NA	NA	ab initio prediction:Prodigal:002006	gnl|ENA|NIOKKJBH	R3_16_12__contig_1736	fig|1122997.9.peg.715	CDS	R3_16_12__contig_1736_53218-366	52853	53218	Transcriptional regulator, PadR family	PLF_1912215_00001380	PGF_01662006	NA	NA	ENA:NIOKKJBH_8	0	0	Protein Homology	CDS	52853	53218	.	0	pgaptmp_002355	extdb:pgaptmp_002355	NA	PadR family transcriptional regulator	GO:0003677,GO:0003700	DNA binding|0003677||IEA,DNA-binding transcription factor activity|0003700||IEA	NA	NA	ENA:NIOKKJBH
Ajens	gnl|ENA|NIOKKJBH_8	Prodigal:002006	CDS	53338	54192	.	-	0	NIOKKJBH_00706	znuB	High-affinity zinc uptake system membrane protein ZnuB	NA	COG:COG1108	ab initio prediction:Prodigal:002006,similar to AA sequence:UniProtKB:P39832	gnl|ENA|NIOKKJBH	R3_16_12__contig_1736	fig|1122997.9.peg.716	CDS	R3_16_12__contig_1736_54192-855	53338	54192	Zinc ABC transporter, permease protein ZnuB	PLF_1912215_00001128	PGF_04150742	NA	NA	ENA:NIOKKJBH_8	0	0	Protein Homology	CDS	53338	54192	.	0	pgaptmp_002356	extdb:pgaptmp_002356	NA	metal ABC transporter permease	GO:0055085,GO:0042626,GO:0140359,GO:0016020	ATPase-coupled transmembrane transporter activity|0042626||IEA,ABC-type transporter activity|0140359||IEA	transmembrane transport|0055085||IEA	NA	ENA:NIOKKJBH
Ajens	gnl|ENA|NIOKKJBH_8	Prodigal:002006	CDS	54185	55054	.	-	0	NIOKKJBH_00707	znuC	Zinc import ATP-binding protein ZnuC	7.2.2.-	COG:COG1121	ab initio prediction:Prodigal:002006,similar to AA sequence:UniProtKB:P0A9X1	gnl|ENA|NIOKKJBH	R3_16_12__contig_1736	fig|1122997.9.peg.717	CDS	R3_16_12__contig_1736_55054-870	54185	55054	Zinc ABC transporter, ATP-binding protein ZnuC	PLF_1912215_00001127	PGF_08228852	NA	NA	ENA:NIOKKJBH_8	0	0	Protein Homology	CDS	54185	55054	.	0	pgaptmp_002357	extdb:pgaptmp_002357	NA	metal ABC transporter ATP-binding protein	GO:0005524,GO:0016887,GO:0042626,GO:0140359	ATP binding|0005524||IEA,ATP hydrolysis activity|0016887||IEA,ATPase-coupled transmembrane transporter activity|0042626||IEA,ABC-type transporter activity|0140359||IEA	NA	NA	ENA:NIOKKJBH
Ajens	gnl|ENA|NIOKKJBH_8	Prodigal:002006	CDS	55154	56104	.	-	0	NIOKKJBH_00708	NA	hypothetical protein	NA	NA	ab initio prediction:Prodigal:002006	gnl|ENA|NIOKKJBH	R3_16_12__contig_1736	fig|1122997.9.peg.718	CDS	R3_16_12__contig_1736_56104-951	55154	56104	Zinc ABC transporter, substrate-binding protein ZnuA	PLF_1912215_00001129	PGF_02486076	NA	NA	ENA:NIOKKJBH_8	0	27	Protein Homology	CDS	55154	56077	.	0	pgaptmp_002358	extdb:pgaptmp_002358	NA	metal ABC transporter solute-binding protein%2C Zn/Mn family	GO:0046872	metal ion binding|0046872||IEA	NA	NA	ENA:NIOKKJBH
Ajens	gnl|ENA|NIOKKJBH_8	Prodigal:002006	CDS	56245	56796	.	-	0	NIOKKJBH_00709	NA	hypothetical protein	NA	NA	ab initio prediction:Prodigal:002006	gnl|ENA|NIOKKJBH	R3_16_12__contig_1736	fig|1122997.9.peg.719	CDS	R3_16_12__contig_1736_56796-552	56245	56796	hydrolase, putative isochorismatase	PLF_1912215_00001444	PGF_00999450	NA	NA	ENA:NIOKKJBH_8	0	0	Protein Homology	CDS	56245	56796	.	0	pgaptmp_002359	extdb:pgaptmp_002359	NA	cysteine hydrolase family protein	GO:0016787	hydrolase activity|0016787||IEA	NA	NA	ENA:NIOKKJBH
Ajens	gnl|ENA|NIOKKJBH_8	Prodigal:002006	CDS	56796	58250	.	-	0	NIOKKJBH_00710	NA	hypothetical protein	NA	NA	ab initio prediction:Prodigal:002006	gnl|ENA|NIOKKJBH	R3_16_12__contig_1736	fig|1122997.9.peg.720	CDS	R3_16_12__contig_1736_58250-1455	56796	58250	Cytosine/purine/uracil/thiamine/allantoin permease family protein	PLF_1912215_00000262	PGF_00577820	NA	NA	ENA:NIOKKJBH_8	0	6	Protein Homology	CDS	56796	58256	.	0	pgaptmp_002360	extdb:pgaptmp_002360	NA	purine-cytosine permease family protein	GO:0055085,GO:0016020	NA	transmembrane transport|0055085||IEA	NA	ENA:NIOKKJBH
Ajens	gnl|ENA|NIOKKJBH_8	Prodigal:002006	CDS	58314	59078	.	-	0	NIOKKJBH_00711	NA	hypothetical protein	NA	NA	ab initio prediction:Prodigal:002006	gnl|ENA|NIOKKJBH	R3_16_12__contig_1736	fig|1122997.9.peg.721	CDS	R3_16_12__contig_1736_59078-765	58314	59078	hypothetical protein	PLF_1912215_00003818	PGF_07511955	NA	NA	ENA:NIOKKJBH_8	0	0	GeneMarkS-2+	CDS	58314	59078	.	0	pgaptmp_002361	extdb:pgaptmp_002361	NA	hypothetical protein	NA	NA	NA	NA	ENA:NIOKKJBH
Ajens	gnl|ENA|NIOKKJBH_8	Prodigal:002006	CDS	59075	60244	.	-	0	NIOKKJBH_00712	NA	hypothetical protein	NA	NA	ab initio prediction:Prodigal:002006	gnl|ENA|NIOKKJBH	R3_16_12__contig_1736	fig|1122997.9.peg.722	CDS	R3_16_12__contig_1736_60244-1170	59075	60244	hypothetical protein	PLF_1912215_00003587	PGF_00928867	NA	NA	ENA:NIOKKJBH_8	0	0	GeneMarkS-2+	CDS	59075	60244	.	0	pgaptmp_002362	extdb:pgaptmp_002362	NA	hypothetical protein	NA	NA	NA	NA	ENA:NIOKKJBH
Ajens	gnl|ENA|NIOKKJBH_8	Prodigal:002006	CDS	60244	60957	.	-	0	NIOKKJBH_00713	natA	ABC transporter ATP-binding protein NatA	7.2.2.4	COG:COG4555	ab initio prediction:Prodigal:002006,similar to AA sequence:UniProtKB:P46903	gnl|ENA|NIOKKJBH	R3_16_12__contig_1736	fig|1122997.9.peg.723	CDS	R3_16_12__contig_1736_60942-699	60244	60942	hypothetical protein	PLF_1912215_00003641	PGF_01004057	NA	NA	ENA:NIOKKJBH_8	0	15	Protein Homology	CDS	60244	60942	.	0	pgaptmp_002363	extdb:pgaptmp_002363	NA	ABC transporter ATP-binding protein	GO:0005524,GO:0016887,GO:0140359	ATP binding|0005524||IEA,ATP hydrolysis activity|0016887||IEA,ABC-type transporter activity|0140359||IEA	NA	NA	ENA:NIOKKJBH
Ajens	gnl|ENA|NIOKKJBH_8	Prodigal:002006	CDS	60939	62027	.	-	0	NIOKKJBH_00714	NA	hypothetical protein	NA	NA	ab initio prediction:Prodigal:002006	gnl|ENA|NIOKKJBH	R3_16_12__contig_1736	fig|1122997.9.peg.724	CDS	R3_16_12__contig_1736_62027-1089	60939	62027	hypothetical protein	PLF_1912215_00003704	PGF_08225224	NA	NA	ENA:NIOKKJBH_8	0	18	GeneMarkS-2+	CDS	60939	62009	.	0	pgaptmp_002364	extdb:pgaptmp_002364	NA	hypothetical protein	NA	NA	NA	NA	ENA:NIOKKJBH
Ajens	gnl|ENA|NIOKKJBH_8	Prodigal:002006	CDS	62040	62465	.	-	0	NIOKKJBH_00715	NA	hypothetical protein	NA	NA	ab initio prediction:Prodigal:002006	gnl|ENA|NIOKKJBH	R3_16_12__contig_1736	fig|1122997.9.peg.725	CDS	R3_16_12__contig_1736_62465-426	62040	62465	hypothetical protein	NA	NA	NA	NA	ENA:NIOKKJBH_8	0	0	GeneMarkS-2+	CDS	62040	62465	.	0	pgaptmp_002365	extdb:pgaptmp_002365	NA	hypothetical protein	NA	NA	NA	NA	ENA:NIOKKJBH
Ajens	gnl|ENA|NIOKKJBH_8	Prodigal:002006	CDS	62799	66383	.	+	0	NIOKKJBH_00716	rocA	1-pyrroline-5-carboxylate dehydrogenase	1.2.1.88	NA	ab initio prediction:Prodigal:002006,protein motif:HAMAP:MF_00733	gnl|ENA|NIOKKJBH	R3_16_12__contig_1736	fig|1122997.9.peg.726	CDS	R3_16_12__contig_1736_62799+3585	62799	66383	Proline dehydrogenase (EC 1.5.5.2) / Delta-1-pyrroline-5-carboxylate dehydrogenase (EC 1.2.1.88)	PLF_1912215_00000566	PGF_00037522	NA	NA	ENA:NIOKKJBH_8	0	0	Protein Homology	CDS	62799	66383	.	0	pgaptmp_002366	extdb:pgaptmp_002366	NA	bifunctional proline dehydrogenase/L-glutamate gamma-semialdehyde dehydrogenase	NA	NA	NA	NA	ENA:NIOKKJBH
Ajens	gnl|ENA|NIOKKJBH_8	Prodigal:002006	CDS	66387	67454	.	-	0	NIOKKJBH_00717	tdh_2	L-threonine 3-dehydrogenase	1.1.1.103	COG:COG1063	ab initio prediction:Prodigal:002006,similar to AA sequence:UniProtKB:Q5SKS4	gnl|ENA|NIOKKJBH	R3_16_12__contig_1736	fig|1122997.9.peg.727	CDS	R3_16_12__contig_1736_67454-1068	66387	67454	Alcohol dehydrogenase GroES-like	PLF_1912215_00000875	PGF_00037787	NA	NA	ENA:NIOKKJBH_8	0	0	Protein Homology	CDS	66387	67454	.	0	pgaptmp_002367	extdb:pgaptmp_002367	NA	zinc-binding dehydrogenase	NA	NA	NA	NA	ENA:NIOKKJBH
Ajens	gnl|ENA|NIOKKJBH_8	Prodigal:002006	CDS	67648	69348	.	+	0	NIOKKJBH_00718	lerK	L-erythrulose 1-kinase	2.7.1.209	COG:COG2376	ab initio prediction:Prodigal:002006,similar to AA sequence:UniProtKB:A0R758	gnl|ENA|NIOKKJBH	R3_16_12__contig_1736	fig|1122997.9.peg.728	CDS	R3_16_12__contig_1736_67648+1701	67648	69348	Dihydroxyacetone kinase, ATP-dependent (EC 2.7.1.29)	PLF_1912215_00000306	PGF_00987218	NA	NA	ENA:NIOKKJBH_8	0	0	Protein Homology	CDS	67648	69348	.	0	pgaptmp_002368	extdb:pgaptmp_002368	NA	dihydroxyacetone kinase family protein	NA	NA	NA	NA	ENA:NIOKKJBH
Ajens	gnl|ENA|NIOKKJBH_8	Prodigal:002006	CDS	69356	69859	.	-	0	NIOKKJBH_00719	gpt	Xanthine phosphoribosyltransferase	2.4.2.22	NA	ab initio prediction:Prodigal:002006,protein motif:HAMAP:MF_01903	gnl|ENA|NIOKKJBH	R3_16_12__contig_1736	fig|1122997.9.peg.729	CDS	R3_16_12__contig_1736_69859-504	69356	69859	Xanthine-guanine phosphoribosyltransferase (EC 2.4.2.22)	PLF_1912215_00000437	PGF_01174787	NA	NA	ENA:NIOKKJBH_8	0	0	Protein Homology	CDS	69356	69859	.	0	pgaptmp_002369	extdb:pgaptmp_002369	NA	phosphoribosyltransferase	GO:0006144,GO:0106130	purine phosphoribosyltransferase activity|0106130||IEA	purine nucleobase metabolic process|0006144||IEA	NA	ENA:NIOKKJBH
Ajens	gnl|ENA|NIOKKJBH_8	Prodigal:002006	CDS	69941	70771	.	+	0	NIOKKJBH_00720	ydjF_3	putative HTH-type transcriptional regulator YdjF	NA	COG:COG1349	ab initio prediction:Prodigal:002006,similar to AA sequence:UniProtKB:P77721	gnl|ENA|NIOKKJBH	R3_16_12__contig_1736	fig|1122997.9.peg.730	CDS	R3_16_12__contig_1736_69941+831	69941	70771	Glycerol-3-phosphate regulon repressor, DeoR family	PLF_1912215_00001073	PGF_00008632	NA	NA	ENA:NIOKKJBH_8	0	0	Protein Homology	CDS	69941	70771	.	0	pgaptmp_002370	extdb:pgaptmp_002370	NA	DeoR/GlpR family DNA-binding transcription regulator	GO:0003677,GO:0003700	DNA binding|0003677||IEA,DNA-binding transcription factor activity|0003700||IEA	NA	NA	ENA:NIOKKJBH
Ajens	gnl|ENA|NIOKKJBH_8	Prodigal:002006	CDS	70924	71415	.	+	0	NIOKKJBH_00721	derI1	D-erythrulose-4-phosphate isomerase 1	5.3.1.34	COG:COG0698	ab initio prediction:Prodigal:002006,similar to AA sequence:UniProtKB:A0QXE5	gnl|ENA|NIOKKJBH	R3_16_12__contig_1736	fig|1122997.9.peg.731	CDS	R3_16_12__contig_1736_70924+492	70924	71415	Ribose-5-phosphate isomerase B (EC 5.3.1.6)	PLF_1912215_00001322	PGF_01724713	NA	NA	ENA:NIOKKJBH_8	0	0	Protein Homology	CDS	70924	71415	.	0	pgaptmp_002371	extdb:pgaptmp_002371	NA	ribose-5-phosphate isomerase	GO:0005975,GO:0016853	isomerase activity|0016853||IEA	carbohydrate metabolic process|0005975||IEA	NA	ENA:NIOKKJBH
Ajens	gnl|ENA|NIOKKJBH_8	Prodigal:002006	CDS	71633	72712	.	+	0	NIOKKJBH_00722	NA	hypothetical protein	NA	NA	ab initio prediction:Prodigal:002006	gnl|ENA|NIOKKJBH	R3_16_12__contig_1736	fig|1122997.9.peg.732	CDS	R3_16_12__contig_1736_71633+1080	71633	72712	FIG00944945: hypothetical protein	PLF_1912215_00006528	PGF_00001141	NA	NA	ENA:NIOKKJBH_8	0	0	Protein Homology	CDS	71633	72712	.	0	pgaptmp_002372	extdb:pgaptmp_002372	NA	hypothetical protein	NA	NA	NA	NA	ENA:NIOKKJBH
Ajens	gnl|ENA|NIOKKJBH_8	Prodigal:002006	CDS	72758	73612	.	+	0	NIOKKJBH_00723	araL	Sugar-phosphatase AraL	3.1.3.23	COG:COG0647	ab initio prediction:Prodigal:002006,similar to AA sequence:UniProtKB:P94526	gnl|ENA|NIOKKJBH	R3_16_12__contig_1736	fig|1122997.9.peg.733	CDS	R3_16_12__contig_1736_72758+855	72758	73612	Sugar-phosphatase AraL	PLF_1912215_00000892	PGF_00063263	NA	NA	ENA:NIOKKJBH_8	0	0	Protein Homology	CDS	72758	73612	.	0	pgaptmp_002373	extdb:pgaptmp_002373	NA	HAD-IIA family hydrolase	GO:0016787	hydrolase activity|0016787||IEA	NA	NA	ENA:NIOKKJBH
Ajens	gnl|ENA|NIOKKJBH_8	Prodigal:002006	CDS	73708	75270	.	+	0	NIOKKJBH_00724	araB_1	Ribulokinase	2.7.1.16	COG:COG1069	ab initio prediction:Prodigal:002006,similar to AA sequence:UniProtKB:Q9KBQ3	gnl|ENA|NIOKKJBH	R3_16_12__contig_1736	fig|1122997.9.peg.734	CDS	R3_16_12__contig_1736_73708+1563	73708	75270	Carbohydrate kinase, FGGY family	PLF_1912215_00000022	PGF_01137895	NA	NA	ENA:NIOKKJBH_8	0	0	Protein Homology	CDS	73708	75270	.	0	pgaptmp_002374	extdb:pgaptmp_002374	NA	FGGY-family carbohydrate kinase	GO:0005975,GO:0016310,GO:0005524,GO:0019200	ATP binding|0005524||IEA,carbohydrate kinase activity|0019200||IEA	carbohydrate metabolic process|0005975||IEA,phosphorylation|0016310||IEA	NA	ENA:NIOKKJBH
Ajens	gnl|ENA|NIOKKJBH_8	Prodigal:002006	CDS	75444	76805	.	+	0	NIOKKJBH_00725	NA	hypothetical protein	NA	NA	ab initio prediction:Prodigal:002006	gnl|ENA|NIOKKJBH	R3_16_12__contig_1736	fig|1122997.9.peg.735	CDS	R3_16_12__contig_1736_75444+1362	75444	76805	hypothetical protein	PLF_1912215_00001478	PGF_08225224	NA	NA	ENA:NIOKKJBH_8	0	0	Protein Homology	CDS	75444	76805	.	0	pgaptmp_002375	extdb:pgaptmp_002375	NA	sn-glycerol-1-phosphate dehydrogenase	GO:0030554,GO:0046872	adenyl nucleotide binding|0030554||IEA,metal ion binding|0046872||IEA	NA	NA	ENA:NIOKKJBH
Ajens	gnl|ENA|NIOKKJBH_8	Prodigal:002006	CDS	76878	78608	.	+	0	NIOKKJBH_00726	araB_2	Ribulokinase	2.7.1.16	COG:COG1069	ab initio prediction:Prodigal:002006,similar to AA sequence:UniProtKB:P94524	gnl|ENA|NIOKKJBH	R3_16_12__contig_1736	fig|1122997.9.peg.736	CDS	R3_16_12__contig_1736_76878+1731	76878	78608	Ribulokinase (EC 2.7.1.16)	PLF_1912215_00001326	PGF_04205755	NA	NA	ENA:NIOKKJBH_8	0	0	Protein Homology	CDS	76878	78608	.	0	pgaptmp_002376	extdb:pgaptmp_002376	NA	ribulokinase	GO:0019569,GO:0005524,GO:0008741	ATP binding|0005524||IEA,ribulokinase activity|0008741||IEA	L-arabinose catabolic process to xylulose 5-phosphate|0019569||IEA	NA	ENA:NIOKKJBH
Ajens	gnl|ENA|NIOKKJBH_8	Prodigal:002006	CDS	78601	79365	.	+	0	NIOKKJBH_00727	ulaF	L-ribulose-5-phosphate 4-epimerase UlaF	5.1.3.4	NA	ab initio prediction:Prodigal:002006,protein motif:HAMAP:MF_01952	gnl|ENA|NIOKKJBH	R3_16_12__contig_1736	fig|1122997.9.peg.737	CDS	R3_16_12__contig_1736_78601+765	78601	79365	L-ribulose-5-phosphate 4-epimerase (EC 5.1.3.4)	PLF_1912215_00000427	PGF_05225955	NA	NA	ENA:NIOKKJBH_8	0	0	Protein Homology	CDS	78601	79365	.	0	pgaptmp_002377	extdb:pgaptmp_002377	NA	L-ribulose-5-phosphate 4-epimerase	NA	NA	NA	NA	ENA:NIOKKJBH
Ajens	gnl|ENA|NIOKKJBH_8	Prodigal:002006	CDS	79432	81492	.	+	0	NIOKKJBH_00728	tkt_1	Transketolase	2.2.1.1	COG:COG0021	ab initio prediction:Prodigal:002006,similar to AA sequence:UniProtKB:P9WG25	gnl|ENA|NIOKKJBH	R3_16_12__contig_1736	fig|1122997.9.peg.738	CDS	R3_16_12__contig_1736_79432+2061	79432	81492	Transketolase (EC 2.2.1.1)	PLF_1912215_00000679	PGF_01136362	NA	NA	ENA:NIOKKJBH_8	18	0	Protein Homology	CDS	79414	81492	.	0	pgaptmp_002378	extdb:pgaptmp_002378	tkt	transketolase	GO:0004802	transketolase activity|0004802||IEA	NA	NA	ENA:NIOKKJBH
Ajens	gnl|ENA|NIOKKJBH_8	Prodigal:002006	CDS	81655	82695	.	+	0	NIOKKJBH_00729	NA	hypothetical protein	NA	NA	ab initio prediction:Prodigal:002006	gnl|ENA|NIOKKJBH	R3_16_12__contig_1736	fig|1122997.9.peg.739	CDS	R3_16_12__contig_1736_81655+1041	81655	82695	hypothetical protein	PLF_1912215_00004526	PGF_08225224	NA	NA	ENA:NIOKKJBH_8	0	0	GeneMarkS-2+	CDS	81655	82695	.	0	pgaptmp_002379	extdb:pgaptmp_002379	NA	hypothetical protein	NA	NA	NA	NA	ENA:NIOKKJBH
Ajens	gnl|ENA|NIOKKJBH_8	Prodigal:002006	CDS	82756	83199	.	+	0	NIOKKJBH_00730	NA	putative HTH-type transcriptional regulator	NA	COG:COG1846	ab initio prediction:Prodigal:002006,similar to AA sequence:UniProtKB:P9WMF1	gnl|ENA|NIOKKJBH	R3_16_12__contig_1736	fig|1122997.9.peg.740	CDS	R3_16_12__contig_1736_82756+444	82756	83199	Transcriptional regulator, MarR family	PLF_1912215_00001378	PGF_10423881	NA	NA	ENA:NIOKKJBH_8	0	0	Protein Homology	CDS	82756	83199	.	0	pgaptmp_002380	extdb:pgaptmp_002380	NA	MarR family winged helix-turn-helix transcriptional regulator	GO:0006355,GO:0003700	DNA-binding transcription factor activity|0003700||IEA	regulation of DNA-templated transcription|0006355||IEA	NA	ENA:NIOKKJBH
Ajens	gnl|ENA|NIOKKJBH_8	Prodigal:002006	CDS	83196	84500	.	+	0	NIOKKJBH_00731	entS_1	Enterobactin exporter EntS	NA	NA	ab initio prediction:Prodigal:002006,protein motif:HAMAP:MF_01436	gnl|ENA|NIOKKJBH	R3_16_12__contig_1736	fig|1122997.9.peg.741	CDS	R3_16_12__contig_1736_83196+1305	83196	84500	Uncharacterized MFS-type transporter	PLF_1912215_00001419	PGF_09996723	NA	NA	ENA:NIOKKJBH_8	0	0	Protein Homology	CDS	83196	84500	.	0	pgaptmp_002381	extdb:pgaptmp_002381	NA	MFS transporter	GO:0055085,GO:0022857	transmembrane transporter activity|0022857||IEA	transmembrane transport|0055085||IEA	NA	ENA:NIOKKJBH
Ajens	gnl|ENA|NIOKKJBH_8	Prodigal:002006	CDS	84637	86178	.	+	0	NIOKKJBH_00732	pntA	NAD(P) transhydrogenase subunit alpha	7.1.1.1	COG:COG3288	ab initio prediction:Prodigal:002006,similar to AA sequence:UniProtKB:P07001	gnl|ENA|NIOKKJBH	R3_16_12__contig_1736	fig|1122997.9.peg.742	CDS	R3_16_12__contig_1736_84637+1542	84637	86178	NAD(P) transhydrogenase N-domain of subunit alpha (EC 1.6.1.2) / NAD(P) transhydrogenase C-domain of subunit alpha (EC 1.6.1.2)	PLF_1912215_00001190	PGF_04561913	NA	NA	ENA:NIOKKJBH_8	0	0	Protein Homology	CDS	84637	86178	.	0	pgaptmp_002382	extdb:pgaptmp_002382	NA	Re/Si-specific NAD(P)(+) transhydrogenase subunit alpha	GO:1902600	NA	proton transmembrane transport|1902600||IEA	NA	ENA:NIOKKJBH
Ajens	gnl|ENA|NIOKKJBH_8	Prodigal:002006	CDS	86182	87615	.	+	0	NIOKKJBH_00733	pntB	NAD(P) transhydrogenase subunit beta	7.1.1.1	COG:COG1282	ab initio prediction:Prodigal:002006,similar to AA sequence:UniProtKB:P0AB67	gnl|ENA|NIOKKJBH	R3_16_12__contig_1736	fig|1122997.9.peg.743	CDS	R3_16_12__contig_1736_86182+1434	86182	87615	NAD(P) transhydrogenase subunit beta (EC 1.6.1.2)	PLF_1912215_00001191	PGF_00024322	NA	NA	ENA:NIOKKJBH_8	0	0	Protein Homology	CDS	86182	87615	.	0	pgaptmp_002383	extdb:pgaptmp_002383	NA	NAD(P)(+) transhydrogenase (Re/Si-specific) subunit beta	GO:0008750,GO:0050661,GO:0016020	proton-translocating NAD(P)+ transhydrogenase activity|0008750||IEA,NADP binding|0050661||IEA	NA	NA	ENA:NIOKKJBH
Ajens	gnl|ENA|NIOKKJBH_8	Prodigal:002006	CDS	87624	88883	.	+	0	NIOKKJBH_00734	yfeW	Putative D-alanyl-D-alanine carboxypeptidase	3.4.16.4	COG:COG1680	ab initio prediction:Prodigal:002006,similar to AA sequence:UniProtKB:P77619	gnl|ENA|NIOKKJBH	R3_16_12__contig_1736	fig|1122997.9.peg.744	CDS	R3_16_12__contig_1736_87624+1260	87624	88883	hypothetical protein	PLF_1912215_00001579	PGF_08029576	NA	NA	ENA:NIOKKJBH_8	0	0	Protein Homology	CDS	87624	88883	.	0	pgaptmp_002384	extdb:pgaptmp_002384	NA	serine hydrolase	NA	NA	NA	NA	ENA:NIOKKJBH
Ajens	gnl|ENA|NIOKKJBH_8	Prodigal:002006	CDS	89001	90734	.	+	0	NIOKKJBH_00735	NA	hypothetical protein	NA	NA	ab initio prediction:Prodigal:002006	gnl|ENA|NIOKKJBH	R3_16_12__contig_1736	fig|1122997.9.peg.745	CDS	R3_16_12__contig_1736_89001+1734	89001	90734	uncharacterized protein with VanW-like domain	PLF_1912215_00001121	PGF_04746167	NA	NA	ENA:NIOKKJBH_8	0	0	Protein Homology	CDS	89001	90734	.	0	pgaptmp_002385	extdb:pgaptmp_002385	NA	VanW family protein	NA	NA	NA	NA	ENA:NIOKKJBH
Ajens	gnl|ENA|NIOKKJBH_8	Prodigal:002006	CDS	90877	91197	.	+	0	NIOKKJBH_00736	NA	Ferredoxin	NA	COG:COG1146	ab initio prediction:Prodigal:002006,similar to AA sequence:UniProtKB:P13279	gnl|ENA|NIOKKJBH	R3_16_12__contig_1736	fig|1122997.9.peg.746	CDS	R3_16_12__contig_1736_90877+321	90877	91197	4Fe-4S ferredoxin, iron-sulfur binding	PLF_1912215_00000161	PGF_04979787	NA	NA	ENA:NIOKKJBH_8	0	0	Protein Homology	CDS	90877	91197	.	0	pgaptmp_002386	extdb:pgaptmp_002386	fdxA	ferredoxin	GO:0009055,GO:0046872	electron transfer activity|0009055||IEA,metal ion binding|0046872||IEA	NA	NA	ENA:NIOKKJBH
Ajens	gnl|ENA|NIOKKJBH_8	Prodigal:002006	CDS	91194	92321	.	+	0	NIOKKJBH_00737	alaC	Glutamate-pyruvate aminotransferase AlaC	2.6.1.2	COG:COG0436	ab initio prediction:Prodigal:002006,similar to AA sequence:UniProtKB:P77434	gnl|ENA|NIOKKJBH	R3_16_12__contig_1736	fig|1122997.9.peg.747	CDS	R3_16_12__contig_1736_91194+1128	91194	92321	N-succinyl-L,L-diaminopimelate aminotransferase (EC 2.6.1.17), type 2	PLF_1912215_00000481	PGF_00024232	NA	NA	ENA:NIOKKJBH_8	0	0	Protein Homology	CDS	91194	92321	.	0	pgaptmp_002387	extdb:pgaptmp_002387	dapC	succinyldiaminopimelate transaminase	GO:0009058,GO:0003824,GO:0030170	catalytic activity|0003824||IEA,pyridoxal phosphate binding|0030170||IEA	biosynthetic process|0009058||IEA	NA	ENA:NIOKKJBH
Ajens	gnl|ENA|NIOKKJBH_8	Prodigal:002006	CDS	92387	93253	.	-	0	NIOKKJBH_00738	NA	hypothetical protein	NA	NA	ab initio prediction:Prodigal:002006	gnl|ENA|NIOKKJBH	R3_16_12__contig_1736	fig|1122997.9.peg.748	CDS	R3_16_12__contig_1736_93253-867	92387	93253	hypothetical protein	PLF_1912215_00001500	PGF_08225224	NA	NA	ENA:NIOKKJBH_8	0	0	GeneMarkS-2+	CDS	92387	93253	.	0	pgaptmp_002388	extdb:pgaptmp_002388	NA	hypothetical protein	NA	NA	NA	NA	ENA:NIOKKJBH
Ajens	gnl|ENA|NIOKKJBH_8	Prodigal:002006	CDS	94227	95171	.	-	0	NIOKKJBH_00740	dapD	2%2C3%2C4%2C5-tetrahydropyridine-2%2C6-dicarboxylate N-succinyltransferase	2.3.1.117	COG:COG2171	ab initio prediction:Prodigal:002006,similar to AA sequence:UniProtKB:Q8NRE3	gnl|ENA|NIOKKJBH	R3_16_12__contig_1736	fig|1122997.9.peg.750	CDS	R3_16_12__contig_1736_95171-945	94227	95171	2,3,4,5-tetrahydropyridine-2,6-dicarboxylate N-succinyltransferase (EC 2.3.1.117)	PLF_1912215_00000146	PGF_00020173	NA	NA	ENA:NIOKKJBH_8	0	0	Protein Homology	CDS	94227	95171	.	0	pgaptmp_002390	extdb:pgaptmp_002390	dapD	2%2C3%2C4%2C5-tetrahydropyridine-2%2C6-dicarboxylate N-succinyltransferase	GO:0008666	2%2C3%2C4%2C5-tetrahydropyridine-2%2C6-dicarboxylate N-succinyltransferase activity|0008666||IEA	NA	NA	ENA:NIOKKJBH
Ajens	gnl|ENA|NIOKKJBH_8	Prodigal:002006	CDS	95225	96316	.	+	0	NIOKKJBH_00741	dapE_1	Putative succinyl-diaminopimelate desuccinylase DapE	3.5.1.18	COG:COG0624	ab initio prediction:Prodigal:002006,similar to AA sequence:UniProtKB:P9WHS9	gnl|ENA|NIOKKJBH	R3_16_12__contig_1736	fig|1122997.9.peg.751	CDS	R3_16_12__contig_1736_95225+1092	95225	96316	N-succinyl-L,L-diaminopimelate desuccinylase (EC 3.5.1.18)	PLF_1912215_00001189	PGF_00024234	NA	NA	ENA:NIOKKJBH_8	0	0	Protein Homology	CDS	95225	96316	.	0	pgaptmp_002391	extdb:pgaptmp_002391	dapE	succinyl-diaminopimelate desuccinylase	GO:0009089,GO:0009014	succinyl-diaminopimelate desuccinylase activity|0009014||IEA	lysine biosynthetic process via diaminopimelate|0009089||IEA	NA	ENA:NIOKKJBH
Ajens	gnl|ENA|NIOKKJBH_8	Prodigal:002006	CDS	97158	97520	.	+	0	NIOKKJBH_00743	NA	hypothetical protein	NA	NA	ab initio prediction:Prodigal:002006	gnl|ENA|NIOKKJBH	R3_16_12__contig_1736	fig|1122997.9.peg.753	CDS	R3_16_12__contig_1736_97158+363	97158	97520	hypothetical protein	PLF_1912215_00001604	PGF_00731384	NA	NA	ENA:NIOKKJBH_8	0	0	Protein Homology	CDS	97158	97520	.	0	pgaptmp_002393	extdb:pgaptmp_002393	NA	DivIVA domain-containing protein	NA	NA	NA	NA	ENA:NIOKKJBH
Ajens	gnl|ENA|NIOKKJBH_8	Prodigal:002006	CDS	97561	97728	.	+	0	NIOKKJBH_00744	NA	hypothetical protein	NA	NA	ab initio prediction:Prodigal:002006	gnl|ENA|NIOKKJBH	R3_16_12__contig_1736	fig|1122997.9.peg.754	CDS	R3_16_12__contig_1736_97561+168	97561	97728	Uncharacterized protein MSMEG_5081	PLF_1912215_00000756	PGF_12924000	NA	NA	ENA:NIOKKJBH_8	0	0	Protein Homology	CDS	97561	97728	.	0	pgaptmp_002394	extdb:pgaptmp_002394	NA	DUF3117 domain-containing protein	NA	NA	NA	NA	ENA:NIOKKJBH
Ajens	gnl|ENA|NIOKKJBH_8	Prodigal:002006	CDS	97828	99033	.	-	0	NIOKKJBH_00745	glgM	Alpha-maltose-1-phosphate synthase	2.4.1.342	COG:COG0438	ab initio prediction:Prodigal:002006,similar to AA sequence:UniProtKB:A0R2E2	gnl|ENA|NIOKKJBH	R3_16_12__contig_1736	fig|1122997.9.peg.755	CDS	R3_16_12__contig_1736_99033-1206	97828	99033	Predicted glycogen synthase, ADP-glucose transglucosylase (EC 2.4.1.21), Actinobacterial type	PLF_1912215_00000563	PGF_06661198	NA	NA	ENA:NIOKKJBH_8	0	18	Protein Homology	CDS	97828	99015	.	0	pgaptmp_002395	extdb:pgaptmp_002395	glgA	glycogen synthase	GO:0009250,GO:0004373,GO:0016740	alpha-1%2C4-glucan glucosyltransferase (UDP-glucose donor) activity|0004373||IEA,transferase activity|0016740||IEA	glucan biosynthetic process|0009250||IEA	NA	ENA:NIOKKJBH
Ajens	gnl|ENA|NIOKKJBH_8	Prodigal:002006	CDS	99140	100360	.	+	0	NIOKKJBH_00746	glgC	Glucose-1-phosphate adenylyltransferase	2.7.7.27	COG:COG0448	ab initio prediction:Prodigal:002006,similar to AA sequence:UniProtKB:P9WN43	gnl|ENA|NIOKKJBH	R3_16_12__contig_1736	fig|1122997.9.peg.756	CDS	R3_16_12__contig_1736_99140+1221	99140	100360	Glucose-1-phosphate adenylyltransferase (EC 2.7.7.27)	PLF_1912215_00000363	PGF_10149521	NA	NA	ENA:NIOKKJBH_8	6	0	Protein Homology	CDS	99134	100360	.	0	pgaptmp_002396	extdb:pgaptmp_002396	glgC	glucose-1-phosphate adenylyltransferase	GO:0005978,GO:0008878	glucose-1-phosphate adenylyltransferase activity|0008878||IEA	glycogen biosynthetic process|0005978||IEA	NA	ENA:NIOKKJBH
Ajens	gnl|ENA|NIOKKJBH_8	Prodigal:002006	CDS	100511	101110	.	-	0	NIOKKJBH_00747	NA	hypothetical protein	NA	NA	ab initio prediction:Prodigal:002006	gnl|ENA|NIOKKJBH	R3_16_12__contig_1736	fig|1122997.9.peg.757	CDS	R3_16_12__contig_1736_101110-600	100511	101110	Vitamin K epoxide reductase	PLF_1912215_00001122	PGF_00736753	NA	NA	ENA:NIOKKJBH_8	0	0	Protein Homology	CDS	100511	101110	.	0	pgaptmp_002397	extdb:pgaptmp_002397	NA	vitamin K epoxide reductase family protein	NA	NA	NA	NA	ENA:NIOKKJBH
Ajens	gnl|ENA|NIOKKJBH_8	Prodigal:002006	CDS	101182	101886	.	-	0	NIOKKJBH_00748	NA	Putative O-methyltransferase	2.1.1.-	COG:COG4122	ab initio prediction:Prodigal:002006,similar to AA sequence:UniProtKB:P9WJZ7	gnl|ENA|NIOKKJBH	R3_16_12__contig_1736	fig|1122997.9.peg.758	CDS	R3_16_12__contig_1736_101886-705	101182	101886	O-methyltransferase Rv1220c	PLF_1912215_00001211	PGF_00504549	NA	NA	ENA:NIOKKJBH_8	0	42	Protein Homology	CDS	101182	101844	.	0	pgaptmp_002398	extdb:pgaptmp_002398	NA	O-methyltransferase	GO:0032259,GO:0008168,GO:0008171,GO:0008757,GO:1904047	methyltransferase activity|0008168||IEA,O-methyltransferase activity|0008171||IEA,S-adenosylmethionine-dependent methyltransferase activity|0008757||IEA,S-adenosyl-L-methionine binding|1904047||IEA	methylation|0032259||IEA	NA	ENA:NIOKKJBH
Ajens	gnl|ENA|NIOKKJBH_8	Prodigal:002006	CDS	101934	102815	.	+	0	NIOKKJBH_00749	dapA	4-hydroxy-tetrahydrodipicolinate synthase	4.3.3.7	COG:COG0329	ab initio prediction:Prodigal:002006,similar to AA sequence:UniProtKB:P9WP25	gnl|ENA|NIOKKJBH	R3_16_12__contig_1736	fig|1122997.9.peg.759	CDS	R3_16_12__contig_1736_101934+882	101934	102815	4-hydroxy-tetrahydrodipicolinate synthase (EC 4.3.3.7)	PLF_1912215_00000160	PGF_00549380	NA	NA	ENA:NIOKKJBH_8	0	0	Protein Homology	CDS	101934	102815	.	0	pgaptmp_002399	extdb:pgaptmp_002399	dapA	4-hydroxy-tetrahydrodipicolinate synthase	GO:0009089,GO:0008840	4-hydroxy-tetrahydrodipicolinate synthase activity|0008840||IEA	lysine biosynthetic process via diaminopimelate|0009089||IEA	NA	ENA:NIOKKJBH
Ajens	gnl|ENA|NIOKKJBH_8	Prodigal:002006	CDS	102879	103304	.	+	0	NIOKKJBH_00750	tatB	Sec-independent protein translocase protein TatB	NA	NA	ab initio prediction:Prodigal:002006,protein motif:HAMAP:MF_00237	gnl|ENA|NIOKKJBH	R3_16_12__contig_1736	fig|1122997.9.peg.760	CDS	R3_16_12__contig_1736_102879+426	102879	103304	Twin-arginine translocation protein TatB	PLF_1912215_00001390	PGF_00709443	NA	NA	ENA:NIOKKJBH_8	0	0	Protein Homology	CDS	102879	103304	.	0	pgaptmp_002400	extdb:pgaptmp_002400	NA	Sec-independent protein translocase subunit TatB	NA	NA	NA	NA	ENA:NIOKKJBH
Ajens	gnl|ENA|NIOKKJBH_8	Prodigal:002006	CDS	103450	104610	.	-	0	NIOKKJBH_00751	mrp	Iron-sulfur cluster carrier protein	NA	COG:COG0489	ab initio prediction:Prodigal:002006,similar to AA sequence:UniProtKB:P9WJN7	gnl|ENA|NIOKKJBH	R3_16_12__contig_1736	fig|1122997.9.peg.761	CDS	R3_16_12__contig_1736_104610-1161	103450	104610	Mrp protein homolog	PLF_1912215_00000474	PGF_00022722	NA	NA	ENA:NIOKKJBH_8	0	0	Protein Homology	CDS	103450	104610	.	0	pgaptmp_002401	extdb:pgaptmp_002401	NA	Mrp/NBP35 family ATP-binding protein	NA	NA	NA	NA	ENA:NIOKKJBH
Ajens	gnl|ENA|NIOKKJBH_8	Prodigal:002006	CDS	104739	105329	.	-	0	NIOKKJBH_00752	NA	hypothetical protein	NA	NA	ab initio prediction:Prodigal:002006	gnl|ENA|NIOKKJBH	R3_16_12__contig_1736	fig|1122997.9.peg.762	CDS	R3_16_12__contig_1736_105329-591	104739	105329	FIG00816212: Putative membrane protein	PLF_1912215_00000330	PGF_00000494	NA	NA	ENA:NIOKKJBH_8	0	42	Protein Homology	CDS	104739	105287	.	0	pgaptmp_002402	extdb:pgaptmp_002402	NA	DUF1003 domain-containing protein	NA	NA	NA	NA	ENA:NIOKKJBH
Ajens	gnl|ENA|NIOKKJBH_8	Prodigal:002006	CDS	105322	106548	.	-	0	NIOKKJBH_00753	NA	hypothetical protein	NA	NA	ab initio prediction:Prodigal:002006	gnl|ENA|NIOKKJBH	R3_16_12__contig_1736	fig|1122997.9.peg.763	CDS	R3_16_12__contig_1736_106548-1227	105322	106548	Mg/Co/Ni transporter MgtE, CBS domain-containing	PLF_1912215_00001176	PGF_04560429	NA	NA	ENA:NIOKKJBH_8	0	48	Protein Homology	CDS	105322	106596	.	0	pgaptmp_002403	extdb:pgaptmp_002403	NA	magnesium transporter MgtE N-terminal domain-containing protein	NA	NA	NA	NA	ENA:NIOKKJBH
Ajens	gnl|ENA|NIOKKJBH_8	Prodigal:002006	CDS	106796	107302	.	+	0	NIOKKJBH_00754	NA	hypothetical protein	NA	NA	ab initio prediction:Prodigal:002006	gnl|ENA|NIOKKJBH	R3_16_12__contig_1736	fig|1122997.9.peg.764	CDS	R3_16_12__contig_1736_106796+507	106796	107302	hypothetical protein	PLF_1912215_00004527	PGF_00243671	NA	NA	ENA:NIOKKJBH_8	0	0	Protein Homology	CDS	106796	107302	.	0	pgaptmp_002404	extdb:pgaptmp_002404	NA	general stress protein	NA	NA	NA	NA	ENA:NIOKKJBH
Ajens	gnl|ENA|NIOKKJBH_8	Prodigal:002006	CDS	107453	108361	.	+	0	NIOKKJBH_00755	NA	hypothetical protein	NA	NA	ab initio prediction:Prodigal:002006	gnl|ENA|NIOKKJBH	R3_16_12__contig_1736	fig|1122997.9.peg.765	CDS	R3_16_12__contig_1736_107453+909	107453	108361	hypothetical protein	PLF_1912215_00002074	PGF_12766393	NA	NA	ENA:NIOKKJBH_8	0	0	Protein Homology	CDS	107453	108361	.	0	pgaptmp_002405	extdb:pgaptmp_002405	NA	COX15/CtaA family protein	GO:0006783,GO:0017004,GO:0016491,GO:0020037,GO:0046872	oxidoreductase activity|0016491||IEA,heme binding|0020037||IEA,metal ion binding|0046872||IEA	heme biosynthetic process|0006783||IEA,cytochrome complex assembly|0017004||IEA	NA	ENA:NIOKKJBH
Ajens	gnl|ENA|NIOKKJBH_8	Prodigal:002006	CDS	108493	110028	.	-	0	NIOKKJBH_00756	pepPI	Xaa-Pro aminopeptidase 1	3.4.11.9	NA	ab initio prediction:Prodigal:002006,similar to AA sequence:UniProtKB:P0A3Z2	gnl|ENA|NIOKKJBH	R3_16_12__contig_1736	fig|1122997.9.peg.766	CDS	R3_16_12__contig_1736_110028-1536	108493	110028	Xaa-Pro aminopeptidase (EC 3.4.11.9)	PLF_1912215_00000436	PGF_00066867	NA	NA	ENA:NIOKKJBH_8	0	0	Protein Homology	CDS	108493	110028	.	0	pgaptmp_002406	extdb:pgaptmp_002406	NA	aminopeptidase P family protein	GO:0006508,GO:0004177,GO:0046872,GO:0070006,GO:0016020	aminopeptidase activity|0004177||IEA,metal ion binding|0046872||IEA,metalloaminopeptidase activity|0070006||IEA	proteolysis|0006508||IEA	NA	ENA:NIOKKJBH
Ajens	gnl|ENA|NIOKKJBH_8	Prodigal:002006	CDS	110257	111588	.	+	0	NIOKKJBH_00757	gabT	4-aminobutyrate aminotransferase	2.6.1.19	COG:COG0160	ab initio prediction:Prodigal:002006,similar to AA sequence:UniProtKB:P9WQ79	gnl|ENA|NIOKKJBH	R3_16_12__contig_1736	fig|1122997.9.peg.767	CDS	R3_16_12__contig_1736_110257+1332	110257	111588	Gamma-aminobutyrate:alpha-ketoglutarate aminotransferase (EC 2.6.1.19)	PLF_1912215_00001057	PGF_04337880	NA	NA	ENA:NIOKKJBH_8	0	0	Protein Homology	CDS	110257	111588	.	0	pgaptmp_002407	extdb:pgaptmp_002407	gabT	4-aminobutyrate--2-oxoglutarate transaminase	GO:0009448,GO:0030170	pyridoxal phosphate binding|0030170||IEA	gamma-aminobutyric acid metabolic process|0009448||IEA	NA	ENA:NIOKKJBH
Ajens	gnl|ENA|NIOKKJBH_8	Prodigal:002006	CDS	112519	113901	.	-	0	NIOKKJBH_00759	puuP	Putrescine importer PuuP	NA	COG:COG0531	ab initio prediction:Prodigal:002006,similar to AA sequence:UniProtKB:P76037	gnl|ENA|NIOKKJBH	R3_16_12__contig_1736	fig|1122997.9.peg.769	CDS	R3_16_12__contig_1736_113901-1383	112519	113901	Uncharacterized amino acid permease, GabP family	PLF_1912215_00001422	PGF_00778630	NA	NA	ENA:NIOKKJBH_8	0	0	Protein Homology	CDS	112519	113901	.	0	pgaptmp_002409	extdb:pgaptmp_002409	NA	APC family permease	GO:0006865,GO:0055085,GO:0015171,GO:0022857,GO:0016020	amino acid transmembrane transporter activity|0015171||IEA,transmembrane transporter activity|0022857||IEA	amino acid transport|0006865||IEA,transmembrane transport|0055085||IEA	NA	ENA:NIOKKJBH
Ajens	gnl|ENA|NIOKKJBH_8	Prodigal:002006	CDS	114272	115012	.	+	0	NIOKKJBH_00760	NA	putative protein	NA	COG:COG1579	ab initio prediction:Prodigal:002006,similar to AA sequence:UniProtKB:P9WLH3	gnl|ENA|NIOKKJBH	R3_16_12__contig_1736	fig|1122997.9.peg.770	CDS	R3_16_12__contig_1736_114272+741	114272	115012	FIG137478: Hypothetical protein	PLF_1912215_00001046	PGF_00003506	NA	NA	ENA:NIOKKJBH_8	0	0	Protein Homology	CDS	114272	115012	.	0	pgaptmp_002410	extdb:pgaptmp_002410	NA	zinc ribbon domain-containing protein	NA	NA	NA	NA	ENA:NIOKKJBH
Ajens	gnl|ENA|NIOKKJBH_8	Prodigal:002006	CDS	117369	118463	.	-	0	NIOKKJBH_00762	NA	hypothetical protein	NA	NA	ab initio prediction:Prodigal:002006	gnl|ENA|NIOKKJBH	R3_16_12__contig_1736	fig|1122997.9.peg.772	CDS	R3_16_12__contig_1736_118463-1095	117369	118463	Magnesium and cobalt transport protein CorA	PLF_1912215_00001153	PGF_04846590	NA	NA	ENA:NIOKKJBH_8	0	0	Protein Homology	CDS	117369	118463	.	0	pgaptmp_002413	extdb:pgaptmp_002413	NA	magnesium and cobalt transport protein CorA	NA	NA	NA	NA	ENA:NIOKKJBH
Ajens	gnl|ENA|NIOKKJBH_8	Prodigal:002006	CDS	118633	118935	.	+	0	NIOKKJBH_00763	NA	hypothetical protein	NA	NA	ab initio prediction:Prodigal:002006	gnl|ENA|NIOKKJBH	R3_16_12__contig_1736	fig|1122997.9.peg.773	CDS	R3_16_12__contig_1736_118633+303	118633	118935	hypothetical protein	NA	NA	NA	NA	ENA:NIOKKJBH_8	3	0	GeneMarkS-2+	CDS	118630	118935	.	0	pgaptmp_002414	extdb:pgaptmp_002414	NA	hypothetical protein	NA	NA	NA	NA	ENA:NIOKKJBH
Ajens	gnl|ENA|NIOKKJBH_8	Prodigal:002006	CDS	118914	119333	.	+	0	NIOKKJBH_00764	NA	hypothetical protein	NA	NA	ab initio prediction:Prodigal:002006	gnl|ENA|NIOKKJBH	R3_16_12__contig_1736	fig|1122997.9.peg.774	CDS	R3_16_12__contig_1736_118914+420	118914	119333	hypothetical protein	PLF_1912215_00003597	PGF_02906212	NA	NA	ENA:NIOKKJBH_8	0	0	GeneMarkS-2+	CDS	118914	119333	.	0	pgaptmp_002415	extdb:pgaptmp_002415	NA	hypothetical protein	NA	NA	NA	NA	ENA:NIOKKJBH
Ajens	gnl|ENA|NIOKKJBH_8	Prodigal:002006	CDS	119494	120528	.	+	0	NIOKKJBH_00765	gsiD_1	Glutathione transport system permease protein GsiD	NA	COG:COG1173	ab initio prediction:Prodigal:002006,similar to AA sequence:UniProtKB:P75799	gnl|ENA|NIOKKJBH	R3_16_12__contig_1736	fig|1122997.9.peg.775	CDS	R3_16_12__contig_1736_119494+1035	119494	120528	hypothetical protein	NA	NA	NA	NA	ENA:NIOKKJBH_8	0	0	Protein Homology	CDS	119494	120528	.	0	pgaptmp_002416	extdb:pgaptmp_002416	NA	ABC transporter permease	GO:0042626,GO:0140359	ATPase-coupled transmembrane transporter activity|0042626||IEA,ABC-type transporter activity|0140359||IEA	NA	NA	ENA:NIOKKJBH
Ajens	gnl|ENA|NIOKKJBH_8	Prodigal:002006	CDS	120525	121511	.	+	0	NIOKKJBH_00766	dppB_1	Dipeptide transport system permease protein DppB	NA	COG:COG0601	ab initio prediction:Prodigal:002006,similar to AA sequence:UniProtKB:P0AEF8	gnl|ENA|NIOKKJBH	R3_16_12__contig_1736	fig|1122997.9.peg.776	CDS	R3_16_12__contig_1736_120525+987	120525	121511	ABC transporter, permease protein 1 (cluster 5, nickel/peptides/opines)	PLF_1912215_00002990	PGF_07935890	NA	NA	ENA:NIOKKJBH_8	0	0	Protein Homology	CDS	120525	121511	.	0	pgaptmp_002417	extdb:pgaptmp_002417	NA	ABC transporter permease	GO:0055085	NA	transmembrane transport|0055085||IEA	NA	ENA:NIOKKJBH
Ajens	gnl|ENA|NIOKKJBH_8	Prodigal:002006	CDS	121558	123228	.	+	0	NIOKKJBH_00767	ddpA	putative D%2CD-dipeptide-binding periplasmic protein DdpA	NA	COG:COG0747	ab initio prediction:Prodigal:002006,similar to AA sequence:UniProtKB:P76128	gnl|ENA|NIOKKJBH	R3_16_12__contig_1736	fig|1122997.9.peg.777	CDS	R3_16_12__contig_1736_121558+1671	121558	123228	ABC transporter, substrate-binding protein (cluster 5, nickel/peptides/opines)	PLF_1912215_00003184	PGF_09108724	NA	NA	ENA:NIOKKJBH_8	0	0	Protein Homology	CDS	121558	123228	.	0	pgaptmp_002418	extdb:pgaptmp_002418	NA	ABC transporter substrate-binding protein	GO:0005524,GO:0042626,GO:0140359	ATP binding|0005524||IEA,ATPase-coupled transmembrane transporter activity|0042626||IEA,ABC-type transporter activity|0140359||IEA	NA	NA	ENA:NIOKKJBH
[truncated: 1,408 more rows]

## Sheet: b) Apropi
taxon_short_name	prokka_seqid	prokka_source	prokka_type	prokka_start	prokka_end	prokka_score	prokka_strand	prokka_frame	prokka_locus_tag	prokka_att_Name	prokka_att_product	prokka_att_eC_number	prokka_att_db_xref	prokka_att_inference	prokka_contig_prefix	bv_contig_id	bv_feature_id	bv_type	bv_location	bv_start	bv_end	bv_function	bv_plfam	bv_pgfam	bv_figfam	bv_evidence_codes	pgap_seqid	delta_start	delta_end	pgap_source	pgap_type	pgap_start	pgap_end	pgap_score	pgap_frame	pgap_locus_tag	pgap_att_Name	pgap_att_gene	pgap_att_product	pgap_att_Ontology_term	pgap_att_go_function	pgap_att_go_process	pgap_att_Note	pgap_contig_prefix
[truncated: 2,586 more rows]

[truncated: 2 more sheets: c) Pfreu, d) Spiro]
